# Supplementary material for: Palaeogenomic analysis of black rat (Rattus rattus) reveals multiple European introductions associated with human economic history
Source: Nat Commun. 2022 May 3;13:2399. doi: 10.1038/s41467-022-30009-z (PMC9064997; doi:10.1038/s41467-022-30009-z)
Supplement: Supplementary file 4 — Supplementary Data 1 [file 41467_2022_30009_MOESM4_ESM.xlsx]

## Sheet: DataS1.1_Gphocs_preliminary
Data S1.1 The summary of statistics from the GPhoCS preliminary run
Summary Statistic	mean	stderr of mean	stdev	variance	median	geometric mean	95% HPD Interval	effective sample size (ESS)
theta_rattus	0.00114	3.44e-07	1.28e-05	1.63e-10	0.00114	0.00114	[1.11E-3, 1.16E-3]	1378.61
theta_tanezumi	0.00217	7.76e-07	2.68e-05	7.21e-10	0.00217	0.00217	[2.12E-3, 2.22E-3]	1195.47
theta_norvegicus	0.0016	3.52e-07	1.15e-05	1.33e-10	0.0016	0.0016	[1.58E-3, 1.62E-3]	1068.23
theta_rattus_tanezumi	0.0148	1.77e-06	7.45e-05	5.55e-09	0.0148	0.0148	[0.0147, 0.0149]	1767.55
theta_rat	0.00206	7.21e-06	8.68e-05	7.54e-09	0.00206	0.00206	[1.87E-3, 2.21E-3]	144.858
tau_rattus_tanezumi	0.000736	2.94e-07	9.52e-06	9.06e-11	0.00074	0.000736	[7.2E-4, 7.5E-4]	1045.24
tau_rat	0.0114	4.37e-06	4.52e-05	2.04e-09	0.0114	0.0114	[0.0113, 0.0115]	107.094
m_rattus->tanezumi	0.0121	0.00114	0.032	0.00102	0.0008	0.00082	[1E-5, 0.0737]	788.701
m_tanezumi->rattus	0.0173	0.00412	0.0538	0.0029	0.00111	0.00111	[1E-5, 0.0851]	170.447
m_rattus_tanezumi->norvegicus	5.6735	0.0621	0.3225	0.104	5.667	5.6645	[5.0904, 6.3518]	26.9248
m_norvegicus->rattus_tanezumi	0.00116	0.000163	0.00243	5.9e-06	0.00021	0.000231	[1E-5, 5.7E-3]	222.115
m_tanezumi->norvegicus	0.00953	0.00275	0.0232	0.000539	0.0007	0.000756	[1E-5, 0.0554]	71.0563
m_norvegicus->tanezumi	0.00313	0.000182	0.00812	6.6e-05	0.00036	0.000391	[1E-5, 0.0157]	2001
m_rattus->norvegicus	3.8634	0.1582	0.5307	0.2817	3.8364	3.8264	[2.9884, 4.9453]	11.2507
m_norvegicus->rattus	3.1141	0.065	0.3941	0.1553	3.0567	3.0894	[2.3946, 3.8518]	36.767
m_tot_rattus->tanezumi	8.91e-06	3.35e-10	3.05e-07	9.27e-14	5.92e-07	6.03e-07
m_tot_tanezumi->rattus	1.27e-05	1.21e-09	5.12e-07	2.63e-13	8.21e-07	8.15e-07
m_tot_rattus_tanezumi->norvegicus	0.0605	2.53e-07	1.15e-05	2.03e-10	0.0604	0.0604
m_tot_norvegicus->rattus_tanezumi	1.24e-05	6.63e-10	8.66e-08	1.15e-14	2.24e-06	2.47e-06
m_tot_tanezumi->norvegicus	7.01e-06	8.1e-10	2.21e-07	4.88e-14	5.18e-07	5.57e-07
m_tot_norvegicus->tanezumi	2.3e-06	5.34e-11	7.73e-08	5.98e-15	2.66e-07	2.88e-07
m_tot_rattus->norvegicus	0.00284	4.66e-08	5.05e-06	2.55e-11	0.00284	0.00227
m_tot_norvegicus->rattus	0.00229	1.91e-08	3.75e-06	1.41e-11	0.00226	0.00227

## Sheet: DataS1.2_Gphocs_final
Data S1.2 The parameter priors and summary statistics from the final GPhoCS runs
Summary Statistic	mean	stdev	median	95% HPD lower	95% HPD Upper	effective sample size (ESS)		parameter	alpha prior	beta prior
theta_rattus	0.00112	1.27e-05	0.00112	0.0011	0.00114	4747		theta_rattus	1	1000
theta_tanezumi	0.00213	2.7e-05	0.00213	0.00208	0.00218	4754		theta_tanezumi	2	1000
theta_norvegicus	0.0016	1.14e-05	0.0016	0.00158	0.00162	6550		theta_norvegicus	1.5	1000
theta_rattus/tanezumi	0.0148	7.63e-05	0.0149	0.0147	0.015	6075		theta_rattus/tanezumi	15	1000
theta_rat	0.00186	9.48e-05	0.00186	0.00166	0.00203	607		theta_rat	2	1000
tau_rattus/tanezumi	0.00072	9.36e-06	0.00072	0.0007	0.00073	4683		tau_rattus/tanezumi	0.7	1000
tau_rat	0.0115	4.99e-05	0.0115	0.0114	0.0116	755		tau_rat	10	1000
m_rattus/tanezumi->norvegicus	9.1	0.334	9.1	8.45	9.74	2321
Variance-Mut	0.437	0.00257	0.437	0.432	0.442	742
Ne_rattus	94800	1070	94600	92900	96300
Ne_tanezumi	180000	2280	180000	176000	184000
Ne_norvegicus	135000	961	135000	133000	137000
Ne_rattus_tanezumi	1250000	6450	1260000	1240000	1270000
Ne_rat	157000	8000	157000	140000	171000
T_rattus/tanezumi (Mya)	0.122	0.002	0.122	0.118	0.123
T_rat (Mya)	1.94	0.01	1.94	1.93	1.96
Total migration rate_rattus/tanezumi->norvegicus	0.098	0.004	0.098	0.09	0.106

## Sheet: S19_Dates
Site	Country	Sample ID	David IDS	Context date	Date cal CE (95.4%)	Direct or indirect	Uncal date	sd	d13C	Date lab reference	Notes	Reference
Althiburos	Tunisia	ATU001	577	250-400 AD	706-883	Direct	1222	21		Wk-51527
Althiburos	Tunisia	ATU002		250-400 AD	706-883	Indirect	1222	21		Wk-51527	Rat bone from same deposit dated
Assos	Turkey	Ass1		Byzantine area
Assos	Turkey	Ass2		Byzantine area
Buda Castle - Teleki Palace	Hungary	BUD001		Turkish phase (1541-1699)	1662-1950	Indirect	175	19		MAMS-46369	Rat bone from same deposit dated
Buda Castle - Teleki Palace	Hungary	BUD002		14th-15th C AD	1288-1395	Indirect	642	21		Wk-51520	Rat bone from same deposit dated
Buda Castle - Teleki Palace	Hungary	BUD003	239	14th-15th Century CE	1288-1395	Direct	642	21		Wk-51520
Buda Castle - Teleki Palace	Hungary	BUD004	241	Turkish phase (1541-1699)	1662-1950	Direct	175	19		MAMS-46369
Caričin Grad	Serbia	Car_2		around 6th century
Caričin Grad	Serbia	Car_4		around 6th century
Caričin Grad	Serbia	Car_5		around 6th century
Caričin Grad	Serbia	Car_6		around 6th century
Caričin Grad	Serbia	Car_7		around 6th century
Caričin Grad	Serbia	Car_9		around 6th century
Caričin Grad	Serbia	KR150749		around 6th century
Caričin Grad	Serbia	KR150750		around 6th century
Caričin Grad	Serbia	KR150751		around 6th century
Caričin Grad	Serbia	KR150752		around 6th century
Caričin Grad	Serbia	KR150753		around 6th century
Caričin Grad	Serbia	KR150754		around 6th century
Caričin Grad	Serbia	KR150755		around 6th century
Caričin Grad	Serbia	KR150756		around 6th century
Caričin Grad	Serbia	KR150757		around 6th century
Caričin Grad	Serbia	KR150758		around 6th century
Caričin Grad	Serbia	KR150759		around 6th century
Caričin Grad	Serbia	KR150760		around 6th century
Caričin Grad	Serbia	KR150761		around 6th century
Caričin Grad	Serbia	KR150762		around 6th century
Caričin Grad	Serbia	KR150763		around 6th century
Caričin Grad	Serbia	KR150764		around 6th century
Caričin Grad	Serbia	KR150765		around 6th century
Caričin Grad	Serbia	KR150766		around 6th century
Caričin Grad	Serbia	KR150767		around 6th century
Caričin Grad	Serbia	KR150768		around 6th century
Caričin Grad	Serbia	KR150769		around 6th century
Caričin Grad	Serbia	KR150770		around 6th century
Castle Sulzbach	Germany	Sulz3		middle age
Castle Sulzbach	Germany	Sulz7		middle age
Gatehampton Villa	England, UK	GAU001	448	Roman	246-381	Indirect	1760	30		Beta-37717	Rat bone from same deposit dated	Walker et al. 2019
Gatehampton Villa	England, UK	GAU002	449	Roman	247-379	Indirect	1755	27		UBA-40928	Rat bone from same deposit dated	Walker et al. 2019
Kastelholm	Aland, Finland	KAF001	92	15th Century CE	1328-1420	Direct	569	21		Wk-51518
Kastelholm	Aland, Finland	KAF002	98	15th Century CE	1422-1456	Direct	463	21		Wk-51519
Kilton Castle	England, UK	KLT001	21	17th C	1303-1402	Indirect	604	23		OxA-36673	Rat bone from same deposit dated
Mértola	Portugal	MEP001	543	1200-1225 CE	1161-1259	Direct	852	21		Wk-51525
Mértola	Portugal	MEP002	567	1200-1225 CE	1166-1261	Direct	843	21		Wk-51526
Mértola	Portugal	MEP003	569	1200-1225 CE	1166-1261	Indirect	843	21		Wk-51526	Rat bone from same deposit dated
Monte di Tuda	Corsica, France	MDT001		15th c. CE
Monte di Tuda	Corsica, France	MDT002		15th c. CE
Petronell, Zivilstadt	Austria	PZA001	466	4th C CE	129-235	Direct	1854	20		Wk-51523
Petronell, Zivilstadt	Austria	PZA002	470	Last decades of 3rd C CE	125-229	Direct	1869	20		MAMS-46371
Petronell, Zivilstadt	Austria	PZA003	475	Last decades of 3rd C CE	125-229	Indirect	1869	20		MAMS-46371	Rat bone from same deposit dated
Prague Castle	Czech Republic	PRA001	480	10-11th C AD	1321-1417	Indirect	571	19		OxA-39167	Rat bone from same deposit dated
Prague Castle	Czech Republic	PRA002	486/488	14-15th Century CE	1277-1387	Indirect	679	21		Wk-51524	Rat bone from same deposit dated
Santa maria, Lavezzi	Lavezzi archipelago, Italy	SML001		14th c. AD
Santa maria, Lavezzi	Lavezzi archipelago, Italy	SML002		14th c. AD
Santa maria, Lavezzi	Lavezzi archipelago, Italy	SML003		14th c. AD
Santa maria, Lavezzi	Lavezzi archipelago, Italy	SML004		14th c. AD
Santa maria, Lavezzi	Lavezzi archipelago, Italy	SML005		14th c. AD
Stadhuiskwartier	Netherlands	SNE001	249	1350-1400
Stadhuiskwartier	Netherlands	SNE002	256	1350-1425 CE		Direct	failed - insufficient collagen			Wk-51521
Stadhuiskwartier	Netherlands	SNE004	275	1620-1650 CE	1527-1794	Direct	263	19		MAMS-46370
York - Tanner Row	England, UK	TRU001
York - Tanner Row	England, UK	TRU002		Roman
York - Tanner Row	England, UK	TRU003		unknown
Vila Franca do Campo	Azores, Portugal	SMI001		pre 1522
Voorburg – Forum Hadriani	Netherlands	VOB001	409	170-270 CE	120-230	Direct	1877	20		Wk-51522
Voorburg – Forum Hadriani	Netherlands	VOB003		170-270 CE	120-230	Indirect	1877	20		Wk-51522	Rat bone from same deposit dated
Zembra	Tunisia	ZMB001		4th-6th AD
Zembra	Tunisia	ZMB002		4th-6th AD
Zembra	Tunisia	ZMB003		4th-6th AD
Vila Franca do Campo	Azores, Portugal	SMI001	105	1522 CE	I have in my spreadsheet, David dating for this one									MT only
Vila Franca do Campo	Azores, Portugal	SMI002	111	1522										MT only
