# Supplementary material for: Palaeogenomic analysis of black rat (Rattus rattus) reveals multiple European introductions associated with human economic history
Source: Nat Commun. 2022 May 3;13:2399. doi: 10.1038/s41467-022-30009-z (PMC9064997; doi:10.1038/s41467-022-30009-z)
Supplement: Supplementary file 5 — Supplementary Data 2 [file 41467_2022_30009_MOESM5_ESM.xlsx]

## Sheet: DataS2.1_Screened_samples
Data S2.1 The information of all black rat samples screened for next generation sequencing
NGS ID	Extract Name	York reference	Location	Site	Supplier ID / Context	Country	Contextual dating	Radiocarbon age (95.4%)	Radiocarbon type	Processing lab	% endogenous DNA	Included in analysis	Approximate latitude	Approximate longitude	Location of collection
	AJ222	10	Kilton Castle	Kilton Castle	Well - "-30' A3"	England, UK	17th C	1303-1402 CE	indirect (other rats)	Oxford	0.871		54.5485	-0.915072	University of York, York, UK
	AJ224	12	Kilton Castle	Kilton Castle	Well - "-30' A3"	England, UK	17th C	1303-1402 CE	indirect (other rats)	Oxford	0.068		54.5485	-0.915072	University of York, York, UK
	AJ225	13	Kilton Castle	Kilton Castle	Well - "-30' A3"	England, UK	17th C	1303-1402 CE	indirect (other rats)	Oxford	0.245		54.5485	-0.915072	University of York, York, UK
	AJ226	14	Kilton Castle	Kilton Castle	Well - "-30' A3"	England, UK	17th C	1303-1402 CE	indirect (other rats)	Oxford	0.348		54.5485	-0.915072	University of York, York, UK
	AJ227	15	Kilton Castle	Kilton Castle	Well - "-30' A3"	England, UK	17th C	1303-1402 CE	indirect (other rats)	Oxford	0.373		54.5485	-0.915072	University of York, York, UK
	AJ228	16	Kilton Castle	Kilton Castle	Well - "-30' A3"	England, UK	17th C	1303-1402 CE	indirect (other rats)	Oxford	0.053		54.5485	-0.915072	University of York, York, UK
	AJ229	17	Kilton Castle	Kilton Castle	Well - "-30' A3"	England, UK	17th C	1303-1402 CE	indirect (other rats)	Oxford	1.381		54.5485	-0.915072	University of York, York, UK
	AJ230	18	Kilton Castle	Kilton Castle	Well - "-30' A3"	England, UK	17th C	1303-1402 CE	indirect (other rats)	Oxford	3.553		54.5485	-0.915072	University of York, York, UK
	AJ231	19	Kilton Castle	Kilton Castle	Well - "-30' A3"	England, UK	17th C	1303-1402 CE	indirect (other rats)	Oxford	0.053		54.5485	-0.915072	University of York, York, UK
	AJ232	20	Kilton Castle	Kilton Castle	Well - "-30' A3"	England, UK	17th C	1303-1402 CE	indirect (other rats)	Oxford	0.262		54.5485	-0.915072	University of York, York, UK
KLT001	AJ233	21	Kilton Castle	Kilton Castle	Well - "-30' A3"	England, UK	17th C	1303-1402 CE	indirect (other rats)	Oxford	61.226	MT/nuclear	54.5485	-0.915072	University of York, York, UK
	AJ234	22	Kilton Castle	Kilton Castle	Well - "-30' A3"	England, UK	17th C	1303-1402 CE	indirect (other rats)	Oxford	0.023		54.5485	-0.915072	University of York, York, UK
	AJ235	23	Kilton Castle	Kilton Castle	Well - "-30' A3"	England, UK	17th C	1303-1402 CE	indirect (other rats)	Oxford	0.125		54.5485	-0.915072	University of York, York, UK
	AJ236	24	Kilton Castle	Kilton Castle	Well - "-30' A3"	England, UK	17th C	1303-1402 CE	indirect (other rats)	Oxford	0.086		54.5485	-0.915072	University of York, York, UK
	AJ237	25	Kilton Castle	Kilton Castle	Well - "-30' A3"	England, UK	17th C	1303-1402 CE	indirect (other rats)	Oxford	1.322		54.5485	-0.915072	University of York, York, UK
	AJ238	26	Kilton Castle	Kilton Castle	Well - "-30' A3"	England, UK	17th C	1303-1402 CE	indirect (other rats)	Oxford	0.036		54.5485	-0.915072	University of York, York, UK
	AJ239	27	Kilton Castle	Kilton Castle	Well - "-30' A3"	England, UK	17th C	1303-1402 CE	indirect (other rats)	Oxford	7.439		54.5485	-0.915072	University of York, York, UK
	AJ240	28	Kilton Castle	Kilton Castle	Well - "-30' A3"	England, UK	17th C	1303-1402 CE	indirect (other rats)	Oxford	8.516		54.5485	-0.915072	University of York, York, UK
	AJ241	29	Kilton Castle	Kilton Castle	Well - "-30' A3"	England, UK	17th C	1303-1402 CE	indirect (other rats)	Oxford	0.103		54.5485	-0.915072	University of York, York, UK
	AJ242	30	Kilton Castle	Kilton Castle	Well - "-30' A3"	England, UK	17th C	1303-1402 CE	indirect (other rats)	Oxford	5.748		54.5485	-0.915072	University of York, York, UK
	AJ296		Monte di Tuda	Monte di Tuda Cave		Corsica, France	15th c. AD			Oxford	0.272		42.6117	9.35412	National Museum of Natural History, Paris, France
	AJ297		Monte di Tuda	Monte di Tuda Cave		Corsica, France	15th c. AD			Oxford	0.342		42.6117	9.35412	National Museum of Natural History, Paris, France
	AJ298		Monte di Tuda	Monte di Tuda Cave		Corsica, France	15th c. AD			Oxford	0.068		42.6117	9.35412	National Museum of Natural History, Paris, France
MDT001	AJ299		Monte di Tuda	Monte di Tuda Cave		Corsica, France	15th c. AD			Oxford	9.495	MT	42.6117	9.35412	National Museum of Natural History, Paris, France
MDT002	AJ300		Monte di Tuda	Monte di Tuda Cave		Corsica, France	15th c. AD			Oxford	32.631	MT/nuclear	42.6117	9.35412	National Museum of Natural History, Paris, France
	AJ301		Monte di Tuda	Monte di Tuda Cave		Corsica, France	15th c. AD			Oxford	0.41		42.6117	9.35412	National Museum of Natural History, Paris, France
SML001	AJ303		Lavezzi	Santa Maria Chapel		Lavezzi archipelago, France	14th c. AD			Oxford	85.776	MT/nuclear	41.3345	9.25887	National Museum of Natural History, Paris, France
SML002	AJ304		Lavezzi	Santa Maria Chapel		Lavezzi archipelago, France	14th c. AD			Oxford	83.719	MT/nuclear	41.3345	9.25887	National Museum of Natural History, Paris, France
	AJ305		Lavezzi	Santa Maria Chapel		Lavezzi archipelago, France	14th c. AD			Oxford	85.59		41.3345	9.25887	National Museum of Natural History, Paris, France
SML003	AJ306		Lavezzi	Santa Maria Chapel		Lavezzi archipelago, France	14th c. AD			Oxford	82.64	MT	41.3345	9.25887	National Museum of Natural History, Paris, France
	AJ307		Lavezzi	Santa Maria Chapel		Lavezzi archipelago, France	14th c. AD			Oxford	51.165		41.3345	9.25887	National Museum of Natural History, Paris, France
	AJ308		Lavezzi	Santa Maria Chapel		Lavezzi archipelago, France	14th c. AD			Oxford	60.888		41.3345	9.25887	National Museum of Natural History, Paris, France
SML004	AJ309		Lavezzi	Santa Maria Chapel		Lavezzi archipelago, France	14th c. AD			Oxford	89.138	MT/nuclear	41.3345	9.25887	National Museum of Natural History, Paris, France
	AJ310		Lavezzi	Santa Maria Chapel		Lavezzi archipelago, France	14th c. AD			Oxford	65.482		41.3345	9.25887	National Museum of Natural History, Paris, France
SML005	AJ311		Lavezzi	Santa Maria Chapel		Lavezzi archipelago, France	14th c. AD			Oxford	88.042	MT/nuclear	41.3345	9.25887	National Museum of Natural History, Paris, France
ZMB001	AJ313		Zembra	Zembra		Tunisia	Modern			Oxford	32.327	MT/nuclear	37.1209	10.8089	National Museum of Natural History, Paris, France
ZMB002	AJ314		Zembra	Zembra		Tunisia	Modern			Oxford	39.432	MT/nuclear	37.1209	10.8089	National Museum of Natural History, Paris, France
	AJ315		Zembra	Zembra		Tunisia	Modern			Oxford	17.001		37.1209	10.8089	National Museum of Natural History, Paris, France
ZMB003	AJ317		Zembra	Zembra		Tunisia	Modern			Oxford	66.505	MT/nuclear	37.1209	10.8089	National Museum of Natural History, Paris, France
	AJ319		Zembra	Zembra		Tunisia	Modern			Oxford	33.914		37.1209	10.8089	National Museum of Natural History, Paris, France
	AJ320		Zembra	Zembra		Tunisia	Modern			Oxford	29.128		37.1209	10.8089	National Museum of Natural History, Paris, France
	AJ321		Zembra	Zembra		Tunisia	Modern			Oxford	21.538		37.1209	10.8089	National Museum of Natural History, Paris, France
	AJ322		Zembra	Zembra		Tunisia	Modern			Oxford	11.347		37.1209	10.8089	National Museum of Natural History, Paris, France
	AJ359	1	Tróia	Tróia	2030	Portugal	Late 4th / early 5th C CE			Oxford	1.104		38.4861	-8.88496	Tróia Roman Ruins (on site store), Setubal, Portugal
	AJ360	2	Tróia	Tróia	2030	Portugal	Late 4th / early 5th C CE			Oxford	5.875		38.4861	-8.88496	Tróia Roman Ruins (on site store), Setubal, Portugal
	AJ361	3	Tróia	Tróia	2041	Portugal	Late 4th / early 5th C CE			Oxford	8.648		38.4861	-8.88496	Tróia Roman Ruins (on site store), Setubal, Portugal
	AJ363	5	Karksi Castle	Karksi Castle	Layer 53, Square C/7	Estonia	1266-1290 CE			Oxford	1.486		58.1048	25.5649	University of Tartu, Tartu, Estonia
	AJ366	8	Karksi Castle	Karksi Castle	Layer 53, Square C/4	Estonia	1266-1290 CE			Oxford	0.14		58.1048	25.5649	University of Tartu, Tartu, Estonia
	AJ37		Panga ya Saidi	Panga ya Saidi	Pys 10/2g	Kenya	Unknown			Oxford	0.086		-3.67833	39.736	University of Oxford, Oxford, UK
	AJ38		Panga ya Saidi	Panga ya Saidi	Pys 10/1 I	Kenya	Unknown			Oxford	0.559		-3.67833	39.736	University of Oxford, Oxford, UK
	AJ40		Songo Mnara	Songo Mnara	Sm10024 ar75 s0114 rat	Tanzania	14th-16th CE			Oxford	0.166		-9.04944	39.5672	Division of Antiquities, Tanzania (from 2022)
	AJ41		Chombo	Chombo	CHO 01 TP04 (13)	Kenya	8th-10th C CE			Oxford	0.432		-4.1182	39.4892	University of Oxford, Oxford, UK
	AJ42		Chombo	Chombo	CHO 01 TP04 (13)	Kenya	8th-10th C CE			Oxford	0.194		-4.1182	39.4892	University of Oxford, Oxford, UK
	AJ43		Fort Frederick Hendrik	Fort Frederick Hendrik	KBIN-rat004, FH04.220.09	Mauritius	last quarter of the 17th Century CE			Oxford	6.11		-20.1631	57.5025	Hollandia Archeologen, Zandijk, Netherlands (to be returned to Mauritius)
	AJ44		Fort Frederick Hendrik	Fort Frederick Hendrik	KBIN-rat007, FH04.166.38	Mauritius	last quarter of the 17th Century CE			Oxford	2.13		-20.1631	57.5025	Hollandia Archeologen, Zandijk, Netherlands (to be returned to Mauritius)
	AJ45		ed-Dur	ed-Dur	KBIN-rat013,AO94 UF5477	UAE	50/25 BCE - 150 CE			Oxford	0.109		25.6579	55.7556	Royal Belgian Institute of Natural Sciences, Brussels, Belgium
	AJ46		ed-Dur	ed-Dur	KBIN-rat016, area N tomb 3831	UAE	50/25 BCE - 150 CE			Oxford	0.002		-4.07474	39.6693	Royal Belgian Institute of Natural Sciences, Brussels, Belgium
	AJ49		Aqaba	Aqaba	KBIN-rat046, AQ08 U50 loc4 upper layer	Jordan	End 13th - 15th Century CE			Oxford	4.858		29.5167	35	Royal Belgian Institute of Natural Sciences, Brussels, Belgium
	AJ50		Kantharodai	Kantharodai	ktd-2011 piet no.2 con.32	Sri Lanka	57-353 BCE			Oxford	0.503		9.75	80.0167	Postgraduate Institute of Archaeology, Colombo, Sri Lanka
	AJ51		Mantai	Mantai	Ma2009 phase 1 ar066	Sri Lanka	c.1600 BCE			Oxford	0.007		8.98944	79.9981	Postgraduate Institute of Archaeology, Colombo, Sri Lanka
	AJ52		Mantai	Mantai	Ma2009 phase 4 con. 50 ar67	Sri Lanka	250-380 CE			Oxford	0.003		8.98944	79.9981	Postgraduate Institute of Archaeology, Colombo, Sri Lanka
	AJ54		Kalba	Kalba, K4	K2a 0007 upper 65m bay 32 ar030	UAE	3rd - mid 1st C BCE			Oxford	0.003		25.051	56.3489	No bone remaining from analysed samples.
	AJ55		Kalba	Kalba, K4	K2a 0007.9 5m mammal bones	UAE	3rd - mid 1st C BCE			Oxford	0.002		25.051	56.3489	No bone remaining from analysed samples.
	AJ461	248	Deventer	Stadhuiskwartier	Context 14469, sample 296	Netherlands	1350-1400 CE			Oxford	1.78112		52.2559	6.16137	Provincial Archaeological Depot Deventer
SNE001	AJ462	249	Deventer	Stadhuiskwartier	Context 14469, sample 296	Netherlands	1350-1400 CE			Oxford/Jena	23.2141	MT	52.2559	6.16137	Provincial Archaeological Depot Deventer
	AJ463	255	Deventer	Stadhuiskwartier	Context 19253, sample 753	Netherlands	1350-1425 CE			Oxford	0.257117		52.2559	6.16137	Provincial Archaeological Depot Deventer
SNE002	AJ464	256	Deventer	Stadhuiskwartier	Context 19253, sample 753	Netherlands	1350-1425 CE			Oxford/Jena	30.6961	MT/nuclear	52.2559	6.16137	Provincial Archaeological Depot Deventer
	AJ465	257	Deventer	Stadhuiskwartier	Context 19253, sample 753	Netherlands	1350-1425 CE			Oxford	18.7744		52.2559	6.16137	Provincial Archaeological Depot Deventer
SNE003	AJ466	293	Deventer	Stadhuiskwartier	Context 12782, sample 745	Netherlands	1620-1650 CE	1529-1794 CE	indirect (other rats)	Oxford/Jena	23.1603		52.2559	6.16137	Provincial Archaeological Depot Deventer
	AJ467	284	Deventer	Stadhuiskwartier	Context 12782, sample 745	Netherlands	1620-1650 CE	1529-1794 CE	indirect (other rats)	Oxford	14.8572		52.2559	6.16137	Provincial Archaeological Depot Deventer
SNE004	AJ468	275	Deventer	Stadhuiskwartier	Context 12782, sample 745	Netherlands	1620-1650 CE	1529-1794 CE	direct	Oxford/Jena	42.4595	MT/nuclear	52.2559	6.16137	Provincial Archaeological Depot Deventer
VOB001	AJ469	409	Voorburg	Forum Hadriani	Context 1015, sample 1235	Netherlands	170-270 CE	120-230 CE	direct	Oxford/Jena	59.0508	MT/nuclear	52.075	4.35928	South Holland Provincial Archaeological Depot
VOB002	AJ470	410	Voorburg	Forum Hadriani	Context 1015, sample 1235	Netherlands	170-270 CE	120-230 CE	indirect (other rats)	Oxford/Jena	28.8495		52.075	4.35928	South Holland Provincial Archaeological Depot
	AJ471	412	Voorburg	Forum Hadriani	Context 1015, sample 1235	Netherlands	170-270 CE	120-230 CE	indirect (other rats)	Oxford	0.569799		52.075	4.35928	South Holland Provincial Archaeological Depot
VOB003	AJ472	415	Voorburg	Forum Hadriani	Context 1015, sample 1235	Netherlands	170-270 CE	120-230 CE	indirect (other rats)	Oxford/Jena	64.0806	MT/nuclear	52.075	4.35928	South Holland Provincial Archaeological Depot
PZA001	AJ473	466	Petronell	Carnuntum Zivilstadt	Context 3010, sample 325	Austria	4th C CE	129-235 CE	direct	Oxford/Jena	59.8567	MT/nuclear	48.1136	16.868	State Collections of Lower Austria, Department of Roman Archaeology, Museum Carnuntinum, Bad Deutsch-Altenburg, Austria
	AJ474	467	Petronell	Carnuntum Zivilstadt	Context 6019, sample 617	Austria	Roman			Oxford	11.8954		48.1136	16.868	State Collections of Lower Austria, Department of Roman Archaeology, Museum Carnuntinum, Bad Deutsch-Altenburg, Austria
	AJ475	468	Petronell	Carnuntum Zivilstadt	Context 6045, sample 636	Austria	Roman			Oxford	33.1621		48.1136	16.868	State Collections of Lower Austria, Department of Roman Archaeology, Museum Carnuntinum, Bad Deutsch-Altenburg, Austria
	AJ476	469	Petronell	Carnuntum Zivilstadt	Context 9003, sample 904	Austria	Last decades of 3rd C CE			Oxford	39.7354		48.1136	16.868	State Collections of Lower Austria, Department of Roman Archaeology, Museum Carnuntinum, Bad Deutsch-Altenburg, Austria
PZA002	AJ477	470	Petronell	Carnuntum Zivilstadt	Context 9003, sample 904	Austria	Last decades of 3rd C CE	125-229 CE	direct	Oxford/Jena	53.2555	MT/nuclear	48.1136	16.868	State Collections of Lower Austria, Department of Roman Archaeology, Museum Carnuntinum, Bad Deutsch-Altenburg, Austria
	AJ478	471	Petronell	Carnuntum Zivilstadt	Context 9011, sample 904	Austria	Roman			Oxford	49.8371		48.1136	16.868	State Collections of Lower Austria, Department of Roman Archaeology, Museum Carnuntinum, Bad Deutsch-Altenburg, Austria
	AJ479	472	Petronell	Carnuntum Zivilstadt	Context 9014, sample 910	Austria	Roman			Oxford	34.4257		48.1136	16.868	State Collections of Lower Austria, Department of Roman Archaeology, Museum Carnuntinum, Bad Deutsch-Altenburg, Austria
	AJ480	473	Petronell	Carnuntum Zivilstadt	Context 10008, sample 1004	Austria	Last decades of 3rd C CE			Oxford	48.5549		48.1136	16.868	State Collections of Lower Austria, Department of Roman Archaeology, Museum Carnuntinum, Bad Deutsch-Altenburg, Austria
	AJ481	474	Petronell	Carnuntum Zivilstadt	Context 10008, sample 1004	Austria	Last decades of 3rd C CE			Oxford	1.33633		48.1136	16.868	State Collections of Lower Austria, Department of Roman Archaeology, Museum Carnuntinum, Bad Deutsch-Altenburg, Austria
PZA003	AJ482	475	Petronell	Carnuntum Zivilstadt	Context 10008, sample 1004	Austria	Last decades of 3rd C CE	125-229 CE	indirect (other rats)	Oxford/Jena	52.9043	MT/nuclear	48.1136	16.868	State Collections of Lower Austria, Department of Roman Archaeology, Museum Carnuntinum, Bad Deutsch-Altenburg, Austria
	AJ483	476	Petronell	Carnuntum Zivilstadt	Context 10008, sample 1004	Austria	Last decades of 3rd C CE			Oxford	16.1743		48.1136	16.868	State Collections of Lower Austria, Department of Roman Archaeology, Museum Carnuntinum, Bad Deutsch-Altenburg, Austria
	AJ484	477	Prague Castle	Old Probostry	Trench S III, layer 45, sample 174	Czech Republic	10th C CE to 1061 CE	1321-1417 CE	direct	Oxford	0.813523		49.6727	13.6327	Institute of Archaeology, Czech Academy of Sciences, Prague, Czech Republic
	AJ485	478	Prague Castle	Old Probostry	Trench S III, layer 45, sample 174	Czech Republic	10th C CE to 1061 CE	1321-1417 CE	indirect (other rats)	Oxford	52.3726		49.6727	13.6327	Institute of Archaeology, Czech Academy of Sciences, Prague, Czech Republic
	AJ486	479	Prague Castle	Old Probostry	Trench S III, layer 45, sample 174	Czech Republic	10th C CE to 1061 CE	1321-1417 CE	indirect (other rats)	Oxford	26.3854		49.6727	13.6327	Institute of Archaeology, Czech Academy of Sciences, Prague, Czech Republic
PRA001	AJ487	480	Prague Castle	Old Probostry	Trench S III, layer 45, sample 174	Czech Republic	10th C CE to 1061 CE	1321-1417 CE	indirect (other rats)	Oxford/Jena	69.6978	MT/nuclear	49.6727	13.6327	Institute of Archaeology, Czech Academy of Sciences, Prague, Czech Republic
	AJ488	481	Prague Castle	Old Probostry	Trench S III, layer 45, sample 174	Czech Republic	10th C CE to 1061 CE	1321-1417 CE	indirect (other rats)	Oxford	65.2208		49.6727	13.6327	Institute of Archaeology, Czech Academy of Sciences, Prague, Czech Republic
	AJ489	482	Prague Castle	Old Probostry	Trench S III, layer 45, sample 174	Czech Republic	10th C CE to 1061 CE	1321-1417 CE	indirect (other rats)	Oxford	60.0489		49.6727	13.6327	Institute of Archaeology, Czech Academy of Sciences, Prague, Czech Republic
	AJ490	483	Prague Castle	Old Probostry	Trench S III, layer 45, sample 174	Czech Republic	10th C CE to 1061 CE	1321-1417 CE	indirect (other rats)	Oxford	3.64917		49.6727	13.6327	Institute of Archaeology, Czech Academy of Sciences, Prague, Czech Republic
	AJ491	484	Prague Castle	Old Probostry	Trench S VI, layer 230, sample 229	Czech Republic	14-15th C CE	1277-1387 CE	indirect (other rats)	Oxford	12.0556		49.6727	13.6327	Institute of Archaeology, Czech Academy of Sciences, Prague, Czech Republic
	AJ492	485	Prague Castle	Old Probostry	Trench S VI, layer 230, sample 229	Czech Republic	14-15th C CE	1277-1387 CE	indirect (other rats)	Oxford	52.2873		49.6727	13.6327	Institute of Archaeology, Czech Academy of Sciences, Prague, Czech Republic
	AJ493	486	Prague Castle	Old Probostry	Trench S VI, layer 230, sample 229	Czech Republic	14-15th C CE	1277-1387 CE	direct	Oxford	26.2078		49.6727	13.6327	Institute of Archaeology, Czech Academy of Sciences, Prague, Czech Republic
	AJ494	487	Prague Castle	Old Probostry	Trench S VI, layer 230, sample 229	Czech Republic	14-15th C CE	1277-1387 CE	indirect (other rats)	Oxford	1.3565		49.6727	13.6327	Institute of Archaeology, Czech Academy of Sciences, Prague, Czech Republic
PRA002	AJ495	488	Prague Castle	Old Probostry	Trench S VI, layer 230, sample 229	Czech Republic	14-15th C CE	1277-1387 CE	indirect (other rats)	Oxford/Jena	66.3072	MT/nuclear	49.6727	13.6327	Institute of Archaeology, Czech Academy of Sciences, Prague, Czech Republic
	RA3	699	York	Coppergate	Context 32185	England, UK	c. 930/935–c. 955/6 CE			York/Oxford	0.0909821		53.9577	-1.08102	York Archaeological Trust, York, UK
	RA4	670	York	Coppergate	Context 31637	England, UK	mid-late 800s/early 900s CE			York/Oxford	52.3318		53.9577	-1.08102	York Archaeological Trust, York, UK
	RA5	671	York	Coppergate	Context 30922	England, UK	mid-late 800s/early 900s CE			York/Oxford	3.42225		53.9577	-1.08102	York Archaeological Trust, York, UK
	RA20	672	York	Coppergate	Context 30925	England, UK	mid-late 800s/early 900s CE			York/Oxford	36.9952		53.9577	-1.08102	York Archaeological Trust, York, UK
	RA21	673	York	Coppergate	Context 30922	England, UK	mid-late 800s/early 900s CE			York/Oxford	15.746		53.9577	-1.08102	York Archaeological Trust, York, UK
	RA22	674	York	Coppergate	Context 31637	England, UK	mid-late 800s/early 900s CE			York/Oxford	2.06972		53.9577	-1.08102	York Archaeological Trust, York, UK
TRU002	RA6	675	York	Tanner Row	Context 2457	England, UK	Roman (mid to late 2nd C CE)			York/Oxford/Jena	40.3132	MT/nuclear	53.96	-1.0873	York Archaeological Trust, York, UK
	RA7	676	York	Coppergate	Context 31637	England, UK	mid-late 800s/early 900s CE			York/Oxford	0.38677		53.9577	-1.08102	York Archaeological Trust, York, UK
	RA8	677	York	Coppergate	Context 22421	England, UK	c. 930/935–c. 955/6 CE			York/Oxford	0.656347		53.9577	-1.08102	York Archaeological Trust, York, UK
TRU003	RA9	678	York	Tanner Row	Context 4155	England, UK	Roman (late 2nd to early 3rd C CE)			York/Oxford/Jena	25.3654	MT	53.96	-1.0873	York Archaeological Trust, York, UK
	RA10	679	York	Tanner Row	Context 4155	England, UK	Roman (late 2nd to early 3rd C CE)			York/Oxford	17.3019		53.96	-1.0873	York Archaeological Trust, York, UK
	RA11	680	York	Tanner Row	Context 4155	England, UK	Roman (late 2nd to early 3rd C CE)			York/Oxford	4.28435		53.96	-1.0873	York Archaeological Trust, York, UK
	RA12	681	York	Tanner Row	Context 2220	England, UK	Roman (late 2nd to early 3rd C CE)			York/Oxford	4.74849		53.96	-1.0873	York Archaeological Trust, York, UK
	RA13	682	York	Tanner Row	Context 2457	England, UK	Roman (mid to late 2nd C CE)			York/Oxford	64.529		53.96	-1.0873	York Archaeological Trust, York, UK
	RA14	683	York	Tanner Row	Context 4156	England, UK	Roman (late 2nd to early 3rd C CE)			York/Oxford	12.147		53.96	-1.0873	York Archaeological Trust, York, UK
	RA17	684	York	Coppergate	Context 31762	England, UK	5th–mid-9th CE			York/Oxford	13.8062		53.9577	-1.08102	York Archaeological Trust, York, UK
TRU001	RA19	685	York	Tanner Row	Context 2457	England, UK	Roman (mid to late 2nd C CE)			York/Oxford/Jena	70.8776	MT/nuclear	53.96	-1.0873	York Archaeological Trust, York, UK
MEP001	AJ523	543	Mértola	Mértola	Telhado C1/VIII	Portugal	1200-1225 CE	1161-1259 CE	direct	Oxford/Jena	38.9227	MT/nuclear	37.6389	-7.66216	Autonomous University of Madrid, Madrid, Spain
	AJ524	544	Mértola	Mértola	Telhado C1/VIII	Portugal	1200-1225 CE	1161-1259 CE	indirect (other rats)	Oxford	4.39149		37.6389	-7.66216	Autonomous University of Madrid, Madrid, Spain
	AJ525	564	Mértola	Mértola	Fosa Negra (N-1)	Portugal	1200-1225 CE	1166-1261 CE	indirect (other rats)	Oxford	14.5665		37.6389	-7.66216	Autonomous University of Madrid, Madrid, Spain
	AJ526	565	Mértola	Mértola	Fosa Negra (N-1)	Portugal	1200-1225 CE	1166-1261 CE	indirect (other rats)	Oxford	6.36735		37.6389	-7.66216	Autonomous University of Madrid, Madrid, Spain
	AJ527	566	Mértola	Mértola	Fosa Negra (N-1)	Portugal	1200-1225 CE	1166-1261 CE	indirect (other rats)	Oxford	7.67177		37.6389	-7.66216	Autonomous University of Madrid, Madrid, Spain
MEP002	AJ528	567	Mértola	Mértola	Fosa Negra (N-1)	Portugal	1200-1225 CE	1166-1261 CE	direct	Oxford/Jena	47.3544	MT/nuclear	37.6389	-7.66216	Autonomous University of Madrid, Madrid, Spain
	AJ529	568	Mértola	Mértola	Fosa Negra (N-1)	Portugal	1200-1225 CE	1166-1261 CE	indirect (other rats)	Oxford	6.89314		37.6389	-7.66216	Autonomous University of Madrid, Madrid, Spain
MEP003	AJ530	569	Mértola	Mértola	Fosa Negra (N-1)	Portugal	1200-1225 CE	1166-1261 CE	indirect (other rats)	Oxford/Jena	38.3567	MT/nuclear	37.6389	-7.66216	Autonomous University of Madrid, Madrid, Spain
	AJ531	570	Mértola	Mértola	Fosa Negra (N-1)	Portugal	1200-1225 CE	1166-1261 CE	indirect (other rats)	Oxford	0.597904		37.6389	-7.66216	Autonomous University of Madrid, Madrid, Spain
	AJ532	571	Mértola	Mértola	Fosa Negra (N-1)	Portugal	1200-1225 CE	1166-1261 CE	indirect (other rats)	Oxford	4.72723		37.6389	-7.66216	Autonomous University of Madrid, Madrid, Spain
	AJ533	572	Mértola	Mértola	Fosa Negra (N-1)	Portugal	1200-1225 CE	1166-1261 CE	indirect (other rats)	Oxford	20.7574		37.6389	-7.66216	Autonomous University of Madrid, Madrid, Spain
ATU001	AJ534	576	Althiburos	Althiburos	SU 190016	Tunisia	250-400 CE	706-883 CE	direct	Oxford/Jena	26.1571	MT	33.8869	9.5375	IMF-CSIC, Barcelona, Spain
ATU002	AJ535	577	Althiburos	Althiburos	SU 190016	Tunisia	250-400 CE	706-883 CE	indirect (other rats)	Oxford/Jena	56.1983	MT/nuclear	33.8869	9.5375	IMF-CSIC, Barcelona, Spain
	AJ392	240	Buda Castle	Teleki Palace	Sample 6140	Hungary	14th-15th C CE			Oxford	2.95325		47.4979	19.0402	Zsófia Kovács, Balatonfüred, Hungary
	AJ388	232	Buda Castle	Teleki Palace	Sample 3263	Hungary	Turkish phase (1541-1699 CE)	1662-1950 CE	indirect (other rats)	Oxford	44.0301		47.4979	19.0402	Zsófia Kovács, Balatonfüred, Hungary
BUD002	AJ390	238	Buda Castle	Teleki Palace	Sample 5793	Hungary	14th-15th C CE	1288-1395 CE	indirect (other rats)	Oxford/Jena	41.8574	MT	47.4979	19.0402	Zsófia Kovács, Balatonfüred, Hungary
BUD003	AJ391	239	Buda Castle	Teleki Palace	Sample 6144	Hungary	14th-15th C CE	1288-1395 CE	direct	Oxford/Jena	59.8693	MT/nuclear	47.4979	19.0402	Zsófia Kovács, Balatonfüred, Hungary
BUD001	AJ389	233	Buda Castle	Teleki Palace	Sample 2954	Hungary	Turkish phase (1541-1699 CE)	1662-1950 CE	indirect (other rats)	Oxford/Jena	54.9217	MT/nuclear	47.4979	19.0402	Zsófia Kovács, Balatonfüred, Hungary
BUD004	AJ393	241	Buda Castle	Teleki Palace	Sample 2963	Hungary	Turkish phase (1541-1699 CE)	1662-1950 CE	direct	Oxford/Jena	50.3771	MT/nuclear	47.4979	19.0402	Zsófia Kovács, Balatonfüred, Hungary
	AJ394	456	Gatehampton Villa	Gatehampton Villa	Room 2, upper level, M1	England, UK	Roman	246-381 CE	indirect (other rats)	Oxford	10.0617		51.5135	-1.12357	University of Reading, Reading, UK
GAU001	AJ395	448	Gatehampton Villa	Gatehampton Villa	Room 2, lower level, Q3	England, UK	Roman	246-381 CE	indirect (other rats)	Oxford/Jena	36.1059	MT/nuclear	51.5135	-1.12357	University of Reading, Reading, UK
	AJ396	457	Gatehampton Villa	Gatehampton Villa	Room 2, lower level, I2	England, UK	Roman	246-381 CE	indirect (other rats)	Oxford	32.1407		51.5135	-1.12357	University of Reading, Reading, UK
	AJ397	454	Gatehampton Villa	Gatehampton Villa	Room 2, lower level, J2	England, UK	Roman	246-381 CE	indirect (other rats)	Oxford	3.49442		51.5135	-1.12357	University of Reading, Reading, UK
	AJ398	455	Gatehampton Villa	Gatehampton Villa	Room 2, lower level, J2	England, UK	Roman	246-381 CE	indirect (other rats)	Oxford	9.2836		51.5135	-1.12357	University of Reading, Reading, UK
GAU002	AJ399	449	Gatehampton Villa	Gatehampton Villa	Room 2, lower level, Q3	England, UK	Roman	246-381 CE	indirect (other rats)	Oxford/Jena	34.9147	MT/nuclear	51.5135	-1.12357	University of Reading, Reading, UK
SMI001	AJ400	105	São Miguel Island	Vila Franca do Campo	Trench 25, context 27	Azores, Portugal	pre 1522 CE			Oxford/Jena	8.97693	MT	37.7145	-25.4334	Department of Archaeology, Durham University, UK, pending return to Vila Franca Municipal Museum, Vila Franca, Azores, Portugal.
	AJ401	106	São Miguel Island	Vila Franca do Campo	Trench 25, context 27	Azores, Portugal	pre 1522 CE			Oxford	2.09475		37.7145	-25.4334	Department of Archaeology, Durham University, UK, pending return to Vila Franca Municipal Museum, Vila Franca, Azores, Portugal.
	AJ402	107	São Miguel Island	Vila Franca do Campo	Trench 25, context 27	Azores, Portugal	pre 1522 CE			Oxford	9.56244		37.7145	-25.4334	Department of Archaeology, Durham University, UK, pending return to Vila Franca Municipal Museum, Vila Franca, Azores, Portugal.
SMI002	AJ403	111	São Miguel Island	Vila Franca do Campo	Trench 25, context 27	Azores, Portugal	pre 1522 CE			Oxford/Jena	25.7093		37.7145	-25.4334	Department of Archaeology, Durham University, UK, pending return to Vila Franca Municipal Museum, Vila Franca, Azores, Portugal.
KAF001	AJ404	92	Kastelholm	Kastelholm	ÅM542, KS8, #32	Åland, Finland	1400-1500 CE	1328-1420 CE	direct	Oxford/Jena	59.7909	MT/nuclear	60.2382	20.0833	Åland Museum, Mariehamn, Åland Islands
	AJ405	93	Kastelholm	Kastelholm	ÅM556, KS5, #1	Åland, Finland	1400-1450 CE			Oxford	20.8495		60.2382	20.0833	Åland Museum, Mariehamn, Åland Islands
	AJ406	95	Kastelholm	Kastelholm	ÅM565, KS35, #27	Åland, Finland	1400-1500 CE			Oxford	41.8293		60.2382	20.0833	Åland Museum, Mariehamn, Åland Islands
	AJ407	96	Kastelholm	Kastelholm	ÅM565, KS35, #27	Åland, Finland	1400-1500 CE			Oxford	47.0746		60.2382	20.0833	Åland Museum, Mariehamn, Åland Islands
	AJ408	97	Kastelholm	Kastelholm	ÅM542, KS8, #1	Åland, Finland	1400-1500 CE	1328-1420 CE	indirect (other rats)	Oxford	48.4444		60.2382	20.0833	Åland Museum, Mariehamn, Åland Islands
KAF002	AJ409	98	Kastelholm	Kastelholm	ÅM542, KS5, #345	Åland, Finland	c.1400 CE	1422-1456 CE	direct	Oxford/Jena	56.0363	MT/nuclear	60.2382	20.0833	Åland Museum, Mariehamn, Åland Islands
	AJ410	138	Rirha	Rirha	Context 5467	Morocco	1st C BCE			Oxford	11.6461		33.2436	-8.52883	Institut National des Sciences de l'Archéologie et du Patrimoine, Madinat al Irfane, Morocco
	AJ411	139	Rirha	Rirha	Context 5598	Morocco	1st C BCE			Oxford	16.2821		33.2436	-8.52883	Institut National des Sciences de l'Archéologie et du Patrimoine, Madinat al Irfane, Morocco
	AJ412	140	Rirha	Rirha	Context 5598	Morocco	1st C BCE			Oxford	0.607274		33.2436	-8.52883	Institut National des Sciences de l'Archéologie et du Patrimoine, Madinat al Irfane, Morocco
	AJ413	142	Rirha	Rirha	Context 5598	Morocco	1st C BCE			Oxford	0.0843086		33.2436	-8.52883	Institut National des Sciences de l'Archéologie et du Patrimoine, Madinat al Irfane, Morocco
	AJ414	143	Rirha	Rirha	Context 5598	Morocco	1st C BCE			Oxford	0.315085		33.2436	-8.52883	Institut National des Sciences de l'Archéologie et du Patrimoine, Madinat al Irfane, Morocco
	AJ415	147	Chersonesos	Chersonesos	Well - 1m depth	Ukraine	1st C BCE to 1st C CE	130-320 CE	indirect (other rats)	Oxford	2.52352		44.6117	33.4933	I.I. Schmalhausen Institute of Zoology, Kyiv, Ukraine
	AJ416	148	Chersonesos	Chersonesos	Well - 2m depth	Ukraine	1st C BCE to 1st C CE	130-320 CE	indirect (other rats)	Oxford	2.97576		44.6117	33.4933	I.I. Schmalhausen Institute of Zoology, Kyiv, Ukraine
	AJ417	150	Chersonesos	Chersonesos	Well - 4m depth	Ukraine	1st C BCE to 1st C CE	130-320 CE	indirect (other rats)	Oxford	1.5894		44.6117	33.4933	I.I. Schmalhausen Institute of Zoology, Kyiv, Ukraine
	AJ418	151	Chersonesos	Chersonesos	Well - 4m depth	Ukraine	1st C BCE to 1st C CE	130-320 CE	indirect (other rats)	Oxford	1.0481		44.6117	33.4933	I.I. Schmalhausen Institute of Zoology, Kyiv, Ukraine
Car_1	Car_1		Caričin grad	Caričin grad		Serbia	535-615 CE			Jena	21.32		42.9578	21.6676	National Museum of Leskovac, Leskovac, Serbia
Car_2	Car_2		Caričin grad	Caričin grad		Serbia	535-615 CE			Jena	25.97	MT	42.9578	21.6676	National Museum of Leskovac, Leskovac, Serbia
Car_3	Car_3		Caričin grad	Caričin grad		Serbia	535-615 CE			Jena	0.19		42.9578	21.6676	National Museum of Leskovac, Leskovac, Serbia
Car_4	Car_4		Caričin grad	Caričin grad		Serbia	535-615 CE			Jena	50.48	MT/nuclear	42.9578	21.6676	National Museum of Leskovac, Leskovac, Serbia
Car_5	Car_5		Caričin grad	Caričin grad		Serbia	535-615 CE			Jena	52.08	MT/nuclear	42.9578	21.6676	National Museum of Leskovac, Leskovac, Serbia
Car_6	Car_6		Caričin grad	Caričin grad		Serbia	535-615 CE			Jena	27.6	MT	42.9578	21.6676	National Museum of Leskovac, Leskovac, Serbia
Car_7	Car_7		Caričin grad	Caričin grad		Serbia	535-615 CE			Jena	58.1	MT/nuclear	42.9578	21.6676	National Museum of Leskovac, Leskovac, Serbia
Car_8	Car_8		Caričin grad	Caričin grad		Serbia	535-615 CE			Jena	5.34		42.9578	21.6676	National Museum of Leskovac, Leskovac, Serbia
Car_9	Car_9		Caričin grad	Caričin grad		Serbia	535-615 CE			Jena	52.76	MT	42.9578	21.6676	National Museum of Leskovac, Leskovac, Serbia
Ass_1	Ass_1		Assos	Assos	Fill of pithos in L-shaped building near bishop's palace	Turkey	Very end of the 7th or start of the 8th C CE			Jena	83.13	MT/nuclear	39.4392	26.8575	No bone remaining from analysed samples.
Ass_2	Ass_2		Assos	Assos	Fill of pithos in L-shaped building near bishop's palace	Turkey	Very end of the 7th or start of the 8th C CE			Jena	16.43	MT/nuclear	39.4392	26.8575	No bone remaining from analysed samples.
KR150754_2	KR150754_2		Caričin grad	Caričin grad		Serbia	535-615 CE			Jena	25.93		42.9578	21.6676	National Museum of Leskovac, Leskovac, Serbia
Nurn_1	Nurn_1		Nürnberg Castle	Nürnberg Castle	Nürn 1036	Germany	2nd half of the 12th C CE			Jena	16.56		49.461	11.0619	No bone remaining from analysed sample; parent collection at Bavarian State Office, Nürnberg office, Burg 4, Nürnberg, Germany
Sulz_3	Sulz_3		Castle Sulzbach	Castle Sulzbach		Germany	8th to early 10th C CE			Jena	79.1	MT/nuclear	49.5049	11.7365	No bone remaining from analysed samples.
Sulz_4	Sulz_4		Castle Sulzbach	Castle Sulzbach		Germany	8th to early 10th C CE			Jena	38.34		49.5049	11.7365	No bone remaining from analysed samples.
Sulz_5	Sulz_5		Castle Sulzbach	Castle Sulzbach		Germany	8th to early 10th C CE			Jena	43.5		49.5049	11.7365	No bone remaining from analysed samples.
Sulz_6	Sulz_6		Castle Sulzbach	Castle Sulzbach		Germany	8th to early 10th C CE			Jena	55.59		49.5049	11.7365	No bone remaining from analysed samples.
Sulz_7	Sulz_7		Castle Sulzbach	Castle Sulzbach		Germany	8th to early 10th C CE			Jena	71.37	MT/nuclear	49.5049	11.7365	No bone remaining from analysed samples.
KR150749	KR150749		Caričin grad	Caričin grad		Serbia	535-615 CE			Jena	61.63	MT	42.9578	21.6676	National Museum of Leskovac, Leskovac, Serbia
KR150750	KR150750		Caričin grad	Caričin grad		Serbia	535-615 CE			Jena	84.75	MT	42.9578	21.6676	National Museum of Leskovac, Leskovac, Serbia
KR150751	KR150751		Caričin grad	Caričin grad		Serbia	535-615 CE			Jena	24.14	MT	42.9578	21.6676	National Museum of Leskovac, Leskovac, Serbia
KR150752	KR150752		Caričin grad	Caričin grad		Serbia	535-615 CE			Jena	66.69	MT	42.9578	21.6676	National Museum of Leskovac, Leskovac, Serbia
KR150753	KR150753		Caričin grad	Caričin grad		Serbia	535-615 CE			Jena	25.35	MT	42.9578	21.6676	National Museum of Leskovac, Leskovac, Serbia
KR150754	KR150754		Caričin grad	Caričin grad		Serbia	535-615 CE			Jena	22.54	MT	42.9578	21.6676	National Museum of Leskovac, Leskovac, Serbia
KR150755	KR150755		Caričin grad	Caričin grad		Serbia	535-615 CE			Jena	28.15	MT	42.9578	21.6676	National Museum of Leskovac, Leskovac, Serbia
KR150756	KR150756		Caričin grad	Caričin grad		Serbia	535-615 CE			Jena	3.73	MT	42.9578	21.6676	National Museum of Leskovac, Leskovac, Serbia
KR150757	KR150757		Caričin grad	Caričin grad		Serbia	535-615 CE			Jena	43	MT	42.9578	21.6676	National Museum of Leskovac, Leskovac, Serbia
KR150758	KR150758		Caričin grad	Caričin grad		Serbia	535-615 CE			Jena	18.06	MT	42.9578	21.6676	National Museum of Leskovac, Leskovac, Serbia
KR150759	KR150759		Caričin grad	Caričin grad		Serbia	535-615 CE			Jena	7.22	MT	42.9578	21.6676	National Museum of Leskovac, Leskovac, Serbia
KR150760	KR150760		Caričin grad	Caričin grad		Serbia	535-615 CE			Jena	7.61	MT	42.9578	21.6676	National Museum of Leskovac, Leskovac, Serbia
KR150761	KR150761		Caričin grad	Caričin grad		Serbia	535-615 CE			Jena	42.83	MT	42.9578	21.6676	National Museum of Leskovac, Leskovac, Serbia
KR150762	KR150762		Caričin grad	Caričin grad		Serbia	535-615 CE			Jena	24.84	MT	42.9578	21.6676	National Museum of Leskovac, Leskovac, Serbia
KR150763	KR150763		Caričin grad	Caričin grad		Serbia	535-615 CE			Jena	5.08	MT	42.9578	21.6676	National Museum of Leskovac, Leskovac, Serbia
KR150764	KR150764		Caričin grad	Caričin grad		Serbia	535-615 CE			Jena	7.89	MT	42.9578	21.6676	National Museum of Leskovac, Leskovac, Serbia
KR150765	KR150765		Caričin grad	Caričin grad		Serbia	535-615 CE			Jena	75.84	MT	42.9578	21.6676	National Museum of Leskovac, Leskovac, Serbia
KR150766	KR150766		Caričin grad	Caričin grad		Serbia	535-615 CE			Jena	50.45	MT	42.9578	21.6676	National Museum of Leskovac, Leskovac, Serbia
KR150767	KR150767		Caričin grad	Caričin grad		Serbia	535-615 CE			Jena	22.85	MT	42.9578	21.6676	National Museum of Leskovac, Leskovac, Serbia
KR150768	KR150768		Caričin grad	Caričin grad		Serbia	535-615 CE			Jena	57.31	MT	42.9578	21.6676	National Museum of Leskovac, Leskovac, Serbia
KR150769	KR150769		Caričin grad	Caričin grad		Serbia	535-615 CE			Jena	71.84	MT	42.9578	21.6676	National Museum of Leskovac, Leskovac, Serbia
KR150770	KR150770		Caričin grad	Caričin grad		Serbia	535-615 CE			Jena	79.27	MT/nuclear	42.9578	21.6676	National Museum of Leskovac, Leskovac, Serbia

## Sheet: DataS2.2_Rat_mitogenomes
Data S2.2 The samples included in mitochondrial genome analysis and their haplotype information
Sample ID	Location	Site	Length	Missing	Coverage	Haplotype name	Species
Ass1	Assos	Assos	16305	1	54.1	Ass1	rattus
Ass2	Assos	Assos	16306	1	45.8	Ass2	rattus
ATU001	Althiburos	Althiburos	16305	1771	5.9	ATU001	rattus
ATU002	Althiburos	Althiburos	16306	1	76.6	ATU002	rattus
BUD001	Buda Castle	Teleki Palace	16306	1	77.2	BUD001	rattus
BUD002	Buda Castle	Teleki Palace	16305	181	10.3	BUD002	rattus
BUD003	Buda Castle	Teleki Palace	16305	1	59.2	BUD003	rattus
BUD004	Buda Castle	Teleki Palace	16305	1	41.1	BUD004	rattus
Car_2	Caričin Grad	Caričin Grad	16305	636	7.4	KR150770	rattus
Car_4	Caričin Grad	Caričin Grad	16306	1	275.5	Car_4	rattus
Car_5	Caričin Grad	Caričin Grad	16307	1	234.4	Car_5	rattus
Car_6	Caričin Grad	Caričin Grad	16307	1482	6.2	Car_4	rattus
Car_7	Caričin Grad	Caričin Grad	16307	1	228.5	Car_5	rattus
Car_9	Caričin Grad	Caričin Grad	16307	269	10	Car_5	rattus
CP-5999	California	California	16310	1	962.6	CP-5999	rattus
ERS215789	published	published	16313	2	269.2	ERS215789	norvegicus
ERS215791	published	published	16313	1	331.2	ERS215791	norvegicus
GAU001	Gatehampton Villa	Gatehampton Villa	16305	1	94.3	GAU001	rattus
GAU002	Gatehampton Villa	Gatehampton Villa	16305	1	22.3	GAU001	rattus
HXM4	published	published	16305	0	409.4	HXM4	tanezumi
KAF001	Kastelholm	Kastelholm	16308	1	66.6	KAF001	rattus
KAF002	Kastelholm	Kastelholm	16308	1	30.9	KAF002	rattus
KLT001	Kilton Castle	Kilton Castle	16305	1	23.9	KLT001	rattus
KR150749	Caričin Grad	Caričin Grad	16305	62	20.2	KR150749	rattus
KR150750	Caričin Grad	Caričin Grad	16307	3302	6.4	KR150765	rattus
KR150751	Caričin Grad	Caričin Grad	16307	1712	9.6	KR150751	rattus
KR150752	Caričin Grad	Caričin Grad	16307	1	60.5	KR150752	rattus
KR150753	Caričin Grad	Caričin Grad	16307	1604	8.7	Car_4	rattus
KR150754	Caričin Grad	Caričin Grad	16306	2	44.1	Car_4	rattus
KR150755	Caričin Grad	Caričin Grad	16308	14	25.5	KR150755	rattus
KR150756	Caričin Grad	Caričin Grad	16307	40	20.1	KR150756	rattus
KR150757	Caričin Grad	Caričin Grad	16307	127	25.2	Car_4	rattus
KR150758	Caričin Grad	Caričin Grad	16307	572	13.3	KR150758	rattus
KR150759	Caričin Grad	Caričin Grad	16307	66	33.5	Car_4	rattus
KR150760	Caričin Grad	Caričin Grad	16307	758	11.7	Car_4	rattus
KR150761	Caričin Grad	Caričin Grad	16307	41	39	Car_4	rattus
KR150762	Caričin Grad	Caričin Grad	16307	260	26.6	Car_5	rattus
KR150763	Caričin Grad	Caričin Grad	16307	254	16.7	Car_4	rattus
KR150764	Caričin Grad	Caričin Grad	16305	708	13.5	KR150770	rattus
KR150765	Caričin Grad	Caričin Grad	16307	55	31.2	KR150765	rattus
KR150766	Caričin Grad	Caričin Grad	16307	405	21.2	Car_4	rattus
KR150767	Caričin Grad	Caričin Grad	16305	251	17.8	KR150770	rattus
KR150768	Caričin Grad	Caričin Grad	16308	4	32.8	Car_4	rattus
KR150769	Caričin Grad	Caričin Grad	16307	12	33	Car_4	rattus
KR150770	Caričin Grad	Caričin Grad	16305	1	367.6	KR150770	rattus
MDT001	Monte di Tuda	Monte di Tuda Cave	16306	2577	4.9	MDT001	rattus
MDT002	Monte di Tuda	Monte di Tuda Cave	16305	1	152.7	MDT002	rattus
MEP001	Mértola	Mértola	16305	1	58.4	MEP001	rattus
MEP002	Mértola	Mértola	16305	1	28.1	MEP001	rattus
MEP003	Mértola	Mértola	16305	1	74.3	MEP003	rattus
PRA001	Prague Castle	Old Probostry	16305	1	36.5	Sulz7	rattus
PRA002	Prague Castle	Old Probostry	16305	5	14	Sulz7	rattus
PZA001	Petronell	Carnuntum Zivilstadt	16305	31	16	PZA003	rattus
PZA002	Petronell	Carnuntum Zivilstadt	16305	1	29.3	PZA003	rattus
PZA003	Petronell	Carnuntum Zivilstadt	16305	1	84	PZA003	rattus
SMI001	São Miguel Island	Vila Franca do Campo	16305	2	20.1	SMI001	rattus
SML001	Lavezzi	Santa Maria Chapel	16305	1	62.5	SML002	rattus
SML002	Lavezzi	Santa Maria Chapel	16305	1	110.3	SML002	rattus
SML003	Lavezzi	Santa Maria Chapel	16305	288	11.4	SML003	rattus
SML004	Lavezzi	Santa Maria Chapel	16305	1	75.1	SML005	rattus
SML005	Lavezzi	Santa Maria Chapel	16305	1	91.1	SML005	rattus
SNE001	Deventer	Stadhuiskwartier	16305	3215	4.6	SNE001	rattus
SNE002	Deventer	Stadhuiskwartier	16305	6	14.6	SNE002	rattus
SNE004	Deventer	Stadhuiskwartier	16305	2	16.5	SNE004	rattus
Sulz3	Castle Sulzbach	Castle Sulzbach	16306	1	89.6	Sulz7	rattus
Sulz7	Castle Sulzbach	Castle Sulzbach	16306	1	111.9	Sulz7	rattus
TRU001	York	Tanner Row	16305	1	19.2	TRU001	rattus
TRU002	York	Tanner Row	16305	33	12	TRU001	rattus
TRU003	York	Tanner Row	16305	5518	3.5	PZA003	rattus
VOB001	Voorburg	Forum Hadriani	16305	1	21.5	VOB001	rattus
VOB003	Voorburg	Forum Hadriani	16305	239	9.2	PZA003	rattus
ZMB001	Zembra	Zembra	16305	1	130.8	ZMB001	rattus
ZMB002	Zembra	Zembra	16305	1	133.6	ZMB002	rattus
ZMB003	Zembra	Zembra	16306	1	80.4	ZMB003	rattus

## Sheet: S19_Dates
Site	Country	Sample ID	David IDS	Context date	Date cal CE (95.4%)	Direct or indirect	Uncal date	sd	d13C	Date lab reference	Notes	Reference
Althiburos	Tunisia	ATU001	577	250-400 AD	706-883	Direct	1222	21		Wk-51527
Althiburos	Tunisia	ATU002		250-400 AD	706-883	Indirect	1222	21		Wk-51527	Rat bone from same deposit dated
Assos	Turkey	Ass1		Byzantine area
Assos	Turkey	Ass2		Byzantine area
Buda Castle - Teleki Palace	Hungary	BUD001		Turkish phase (1541-1699)	1662-1950	Indirect	175	19		MAMS-46369	Rat bone from same deposit dated
Buda Castle - Teleki Palace	Hungary	BUD002		14th-15th C AD	1288-1395	Indirect	642	21		Wk-51520	Rat bone from same deposit dated
Buda Castle - Teleki Palace	Hungary	BUD003	239	14th-15th Century CE	1288-1395	Direct	642	21		Wk-51520
Buda Castle - Teleki Palace	Hungary	BUD004	241	Turkish phase (1541-1699)	1662-1950	Direct	175	19		MAMS-46369
Caričin Grad	Serbia	Car_2		around 6th century
Caričin Grad	Serbia	Car_4		around 6th century
Caričin Grad	Serbia	Car_5		around 6th century
Caričin Grad	Serbia	Car_6		around 6th century
Caričin Grad	Serbia	Car_7		around 6th century
Caričin Grad	Serbia	Car_9		around 6th century
Caričin Grad	Serbia	KR150749		around 6th century
Caričin Grad	Serbia	KR150750		around 6th century
Caričin Grad	Serbia	KR150751		around 6th century
Caričin Grad	Serbia	KR150752		around 6th century
Caričin Grad	Serbia	KR150753		around 6th century
Caričin Grad	Serbia	KR150754		around 6th century
Caričin Grad	Serbia	KR150755		around 6th century
Caričin Grad	Serbia	KR150756		around 6th century
Caričin Grad	Serbia	KR150757		around 6th century
Caričin Grad	Serbia	KR150758		around 6th century
Caričin Grad	Serbia	KR150759		around 6th century
Caričin Grad	Serbia	KR150760		around 6th century
Caričin Grad	Serbia	KR150761		around 6th century
Caričin Grad	Serbia	KR150762		around 6th century
Caričin Grad	Serbia	KR150763		around 6th century
Caričin Grad	Serbia	KR150764		around 6th century
Caričin Grad	Serbia	KR150765		around 6th century
Caričin Grad	Serbia	KR150766		around 6th century
Caričin Grad	Serbia	KR150767		around 6th century
Caričin Grad	Serbia	KR150768		around 6th century
Caričin Grad	Serbia	KR150769		around 6th century
Caričin Grad	Serbia	KR150770		around 6th century
Castle Sulzbach	Germany	Sulz3		middle age
Castle Sulzbach	Germany	Sulz7		middle age
Gatehampton Villa	England, UK	GAU001	448	Roman	246-381	Indirect	1760	30		Beta-37717	Rat bone from same deposit dated	Walker et al. 2019
Gatehampton Villa	England, UK	GAU002	449	Roman	247-379	Indirect	1755	27		UBA-40928	Rat bone from same deposit dated	Walker et al. 2019
Kastelholm	Aland, Finland	KAF001	92	15th Century CE	1328-1420	Direct	569	21		Wk-51518
Kastelholm	Aland, Finland	KAF002	98	15th Century CE	1422-1456	Direct	463	21		Wk-51519
Kilton Castle	England, UK	KLT001	21	17th C	1303-1402	Indirect	604	23		OxA-36673	Rat bone from same deposit dated
Mértola	Portugal	MEP001	543	1200-1225 CE	1161-1259	Direct	852	21		Wk-51525
Mértola	Portugal	MEP002	567	1200-1225 CE	1166-1261	Direct	843	21		Wk-51526
Mértola	Portugal	MEP003	569	1200-1225 CE	1166-1261	Indirect	843	21		Wk-51526	Rat bone from same deposit dated
Monte di Tuda	Corsica, France	MDT001		15th c. CE
Monte di Tuda	Corsica, France	MDT002		15th c. CE
Petronell, Zivilstadt	Austria	PZA001	466	4th C CE	129-235	Direct	1854	20		Wk-51523
Petronell, Zivilstadt	Austria	PZA002	470	Last decades of 3rd C CE	125-229	Direct	1869	20		MAMS-46371
Petronell, Zivilstadt	Austria	PZA003	475	Last decades of 3rd C CE	125-229	Indirect	1869	20		MAMS-46371	Rat bone from same deposit dated
Prague Castle	Czech Republic	PRA001	480	10-11th C AD	1321-1417	Indirect	571	19		OxA-39167	Rat bone from same deposit dated
Prague Castle	Czech Republic	PRA002	486/488	14-15th Century CE	1277-1387	Indirect	679	21		Wk-51524	Rat bone from same deposit dated
Santa maria, Lavezzi	Lavezzi archipelago, Italy	SML001		14th c. AD
Santa maria, Lavezzi	Lavezzi archipelago, Italy	SML002		14th c. AD
Santa maria, Lavezzi	Lavezzi archipelago, Italy	SML003		14th c. AD
Santa maria, Lavezzi	Lavezzi archipelago, Italy	SML004		14th c. AD
Santa maria, Lavezzi	Lavezzi archipelago, Italy	SML005		14th c. AD
Stadhuiskwartier	Netherlands	SNE001	249	1350-1400
Stadhuiskwartier	Netherlands	SNE002	256	1350-1425 CE		Direct	failed - insufficient collagen			Wk-51521
Stadhuiskwartier	Netherlands	SNE004	275	1620-1650 CE	1527-1794	Direct	263	19		MAMS-46370
York - Tanner Row	England, UK	TRU001
York - Tanner Row	England, UK	TRU002		Roman
York - Tanner Row	England, UK	TRU003		unknown
Vila Franca do Campo	Azores, Portugal	SMI001		pre 1522
Voorburg – Forum Hadriani	Netherlands	VOB001	409	170-270 CE	120-230	Direct	1877	20		Wk-51522
Voorburg – Forum Hadriani	Netherlands	VOB003		170-270 CE	120-230	Indirect	1877	20		Wk-51522	Rat bone from same deposit dated
Zembra	Tunisia	ZMB001		4th-6th AD
Zembra	Tunisia	ZMB002		4th-6th AD
Zembra	Tunisia	ZMB003		4th-6th AD
Vila Franca do Campo	Azores, Portugal	SMI001	105	1522 CE	I have in my spreadsheet, David dating for this one									MT only
Vila Franca do Campo	Azores, Portugal	SMI002	111	1522										MT only

## Sheet: DataS2.3_CYTB_Indian_Ocean
Data S2.3 Information of samples with newly generated CYTB fragments
Sample	Country	Location	Period	Lineage	Provider	Museum Accession
R042	Afghanistan	Jalalabad	1965	III	Field Museum of Natural History, Chicago	103666
R230	Andaman	Brother Island	?	I	British National History Museum	10.7.26.2
R191	Angola	Benguela Lobito Bay	1921	I	American Museum of Natural History	85724
R134	Angola	Huambo Luimbale Mt Verdun	1922	I	American Museum of Natural History	85081
R137	Angola	Huambo Luimbale Mt Verdun	1922	I	American Museum of Natural History	85083
R133	Angola	Huambo Luimbale Mt Verdun	1922	I	American Museum of Natural History	85082
R170	Australia	Cocos Keeling New Selma Island	1935	IV	American Museum of Natural History	151492
R116	Myanmar	Gova	1931	II	American Museum of Natural History	113071
R099	Myanmar	Mergus Ban Sadein	1924	II	American Museum of Natural History	54955
R098	Myanmar	Mergus Ban Sadein	1924	II	American Museum of Natural History	54956
R119	Myanmar	Tawmaw	1931	II	American Museum of Natural History	113069
R069	Sri Lanka	Dehiwala	1966	I	Field Museum of Natural History, Chicago	92222
R071	Sri Lanka	Gonapola	1960	I	Field Museum of Natural History, Chicago	92223
R131	China		?	II	American Museum of Natural History	84666
R084	China	Sezchuan KaoKu	1932	II	Field Museum of Natural History, Chicago	40512
R140	China	Szechuan Chengtu	1930	II	American Museum of Natural History	111608
R141	China	Szechuan Chengtu	1930	II	American Museum of Natural History	111611
R142	China	Szechuan Chengtu	1930	II	American Museum of Natural History	111615
R143	China	Szechuan Tsao Wenchwan	1956	II	American Museum of Natural History	111974
R113	China	Szechuan Wanksien Yen Ching Kao	?	II	American Museum of Natural History	59872
R082	China	Yunnan	1917	II	Field Museum of Natural History, Chicago	39420
R196	Congo	Dolisie	?	I	American Museum of Natural History	120189
R270	Egypt	Giza	1957	I	American Museum of Natural History	203220
R068	Egypt	Aswan	1929	I	Field Museum of Natural History, Chicago	98815
R021	Egypt	Aswan	1962	I	Field Museum of Natural History, Chicago	98814
R067	Egypt	Cairo	1961	I	Field Museum of Natural History, Chicago	93763
R025	Egypt	Giza	1950	I	Field Museum of Natural History, Chicago	77242
R265	Ethiopia	Addis Abbaba	1929	I	Field Museum of Natural History, Chicago	99114
R066	Ethiopia	Addis Abbaba	1929	I	Field Museum of Natural History, Chicago	99114
R077	Zimbabwe	Gatooma	1961	I	Field Museum of Natural History, Chicago	95167
R282	India	West Bengal	1965	II	American Museum of Natural History	215604
R279	India	Mandla District	1960	II	American Museum of Natural History	215597
R280	Nepal	Bharatpur	1961	II	American Museum of Natural History	215598
R059	India	Alapalli	1926	I	Field Museum of Natural History, Chicago	29777
R061	India	Manipur Assam	1950	II	Field Museum of Natural History, Chicago	76624
R008	India	Manipur Assam	1950	II	Field Museum of Natural History, Chicago	76616
R045	India	Mangpu Bengal	1930	II	Field Museum of Natural History, Chicago	34835
R038	India	Benhope	1921	I	Field Museum of Natural History, Chicago	82961
R003	India	Madras Nilgiri Hills Kalhatti	1943	I	American Museum of Natural History	163147
R103	India	Madras Nilgiri Hills Kalhatti	1937	I	American Museum of Natural History	163153
R104	India	Madras Nilgiri Hills Kalhatti	1943	I	American Museum of Natural History	163142
R202	India	Mysore Biligirirangan Hills Honnametti	1943	I	American Museum of Natural History	163140
R203	India	Mysore Biligirirangan Hills Honnametti	1943	I	American Museum of Natural History	163139
R108	India	Sonaripur Kheri Forest	1919	III	American Museum of Natural History	54541
R086	India	Tamil Nadu Anaimalai Hills	1985	I	American Museum of Natural History	245114
R123	Indonesia	Bali Nusa Penida	1934	IV	American Museum of Natural History	107606
R120	Indonesia	Bali Selat Tseh	1932	II	American Museum of Natural History	107544
R180	Indonesia	Borneo Kalimantan Timur Boelongean	1931	IV	American Museum of Natural History	103437
R122	Indonesia	Java Cheribon	1930	IV	American Museum of Natural History	102397
R124	Indonesia	Java Cheribon	1929	IV	American Museum of Natural History	102010
R125	Indonesia	Java Cheribon	1929	IV	American Museum of Natural History	102112
R126	Indonesia	Java Cheribon	1928	IV	American Museum of Natural History	101551
R127	Indonesia	Java Cheribon	1929	IV	American Museum of Natural History	102005
R183	Indonesia	Sulawesi Roeroekan	1927	IV	American Museum of Natural History	101278
R184	Indonesia	Sulawesi Roeroekan	1978	IV	American Museum of Natural History	101275
R181	Iran	Dar Kaleh Astarabad Mazandaran	1934	I	American Museum of Natural History	88843
R182	Iran	Dar Kaleh Astarabad Mazandaran	1934	I	American Museum of Natural History	88844
R028	Iran	Gorgan	1962	I	Field Museum of Natural History, Chicago	97524
R204	Iran	Gorgan	1962	I	Field Museum of Natural History, Chicago	97516
R285	Kenya	Kilifi Dist.	1956	I	American Museum of Natural History	187532
R287	Kenya	Nyeri Dist.	1956	I	American Museum of Natural History	187591
R032	Kenya	Njoro	1948	I	Field Museum of Natural History, Chicago	85352
R031	Kenya	Njoro	1948	I	Field Museum of Natural History, Chicago	85350
R012	Laos	Phong Saly	1929	II	Field Museum of Natural History, Chicago	31953
R215	Lebanon	Akkar Halba	1961	I	Field Museum of Natural History, Chicago	94261
HE006	Madagascar	Province de Fianarantsoa	1998	I	Field Museum of Natural History, Chicago	165732
HE009	Madagascar	Province de Toamasina	2004	I	Field Museum of Natural History, Chicago	179285
HE007	Madagascar	Province de Fianarantsoa	2002	I	Field Museum of Natural History, Chicago	175937
HE025	Madagascar	Province de Toliara	2002	I	Field Museum of Natural History, Chicago	176119
HE026	Madagascar	Province de Fianarantsoa	2002	I	Field Museum of Natural History, Chicago	175948
HE028	Madagascar	Province d' Antananarivo	2003	I	Field Museum of Natural History, Chicago	176023
HE008	Madagascar	Province de Fianarantsoa	2007	I	Field Museum of Natural History, Chicago	194717
HE011	Madagascar	Province de Mahajanga	2006	I	Field Museum of Natural History, Chicago	194574
HE014	Madagascar	Province de Toliara	2006	I	Field Museum of Natural History, Chicago	194613
HE022	Madagascar	Province de Fianarantsoa	2003	I	Field Museum of Natural History, Chicago	178680
HE010	Madagascar	Province d'Antsiranana	2004	I	Field Museum of Natural History, Chicago	178864
HE013	Madagascar	Province d'Antsiranana	2004	I	Field Museum of Natural History, Chicago	178860
HE027	Madagascar	Province d'Antsiranana	1999	I	Field Museum of Natural History, Chicago	166225
HE020	Madagascar	Province d'Antsiranana	1999	I	Field Museum of Natural History, Chicago	166260
HE021	Madagascar	Province de Mahajanga	2006	I	Field Museum of Natural History, Chicago	194586
HE024	Madagascar	Province de Fianarantsoa	1999	I	Field Museum of Natural History, Chicago	166083
R006	Madagascar	Ambantondrazaka	1915	I	Field Museum of Natural History, Chicago	34045
R263	Madagascar	Ambantondrazaka	1915	I	Field Museum of Natural History, Chicago	34045
R051	Madagascar	Ambohimahavelona	1948	I	Field Museum of Natural History, Chicago	85366
R171	Madagascar	Toamasina Maroantsetra	1926	I	American Museum of Natural History	100686
R172	Madagascar	Mahajanga Antsalova Tsiandro	1925	I	American Museum of Natural History	100726
R096	Malawi	Kasungu	1942	I	American Museum of Natural History	162122
R097	Malawi	Kasungu	1942	I	American Museum of Natural History	162121
R187	Malawi	KotaKota	1942	I	American Museum of Natural History	162110
R188	Malawi	Zomba	1942	I	American Museum of Natural History	162102
R237	Maldives	Addu Atoll Gan Island	?	I	Natural History Museum, London	59.546
R236	Maldives	Addu Atoll Gan Island	?	I	Natural History Museum, London	59.549
R232	Maldives	Male Atoll	?	II	Natural History Museum, London	57.407
R233	Maldives	Male Atoll	?	II	Natural History Museum, London	57.406
2007	Maldives	Mululay Island	?	II	Natural History Museum, London	57.41
R246	Mozambique	Tete	?	I	Natural History Museum, London	34.1.11.44
R063	Nepal	Kathmandu Valley	1960	III	Field Museum of Natural History, Chicago	94207
R034	Saudi Arabia	Halat Mahish	1963	I	Field Museum of Natural History, Chicago	99603
R079	Thailand	Kam Pang	1949	II	Field Museum of Natural History, Chicago	66183
R076	Thailand	Kam Pang	1949	II	Field Museum of Natural History, Chicago	66182
R173	Sri Lanka		1944	I	American Museum of Natural History	150060
R106	Sri Lanka	Central Province Hakgala	1940	I	American Museum of Natural History	240871
R102	Sri Lanka	Central Province Hakgala	1925	I	American Museum of Natural History	240878
R101	Sri Lanka	Central Province Hakgala	?	I	American Museum of Natural History	240874
R155	Sri Lanka	Sabaragamuwa Embilipitiya	1940	I	American Museum of Natural History	240949
R174	Sri Lanka	Uva Welimada	?	I	American Museum of Natural History	240955
R036	Tanzania	Arusha Tengeru	1956	I	Field Museum of Natural History, Chicago	86316
R075	Tanzania	Arusha Tengeru	1956	I	Field Museum of Natural History, Chicago	86313/86314
R192	Tanzania	Kilosa	1917	I	American Museum of Natural History	55592
R193	Tanzania	Kilosa	1917	I	American Museum of Natural History	55591
R129	Tanzania	Kilosa	1917	I	American Museum of Natural History	55530
R004	Tanzania	Kilosa	1916	I	American Museum of Natural History	55587
HE001	Tanzania	Mafia	2005	I	Field Museum of Natural History, Chicago	187398
HE002	Tanzania	Mafia	2005	I	Field Museum of Natural History, Chicago	187400
HE018	Tanzania	Mafia	2005	I	Field Museum of Natural History, Chicago	187397
HE019	Tanzania	Mafia	2005	I	Field Museum of Natural History, Chicago	187396
HE003	Tanzania	Pemba	2006	I	Field Museum of Natural History, Chicago	192839
HE004	Tanzania	Pemba	2006	I	Field Museum of Natural History, Chicago	192841
HE023	Tanzania	Pemba	2006	I	Field Museum of Natural History, Chicago	192840
HE015	Tanzania	Pemba	2006	I	Field Museum of Natural History, Chicago	192838
HE016	Tanzania	Pemba	2006	I	Field Museum of Natural History, Chicago	192905
R093	Tanzania	Rungwe	1925	I	American Museum of Natural History	81338
R189	Tanzania	Singida Manyoni	?	I	American Museum of Natural History	205043
HE005	Tanzania	Zanzibar	2007	I	Field Museum of Natural History, Chicago	198176
R080	Tanzania	Tanga	2006	I	Field Museum of Natural History, Chicago	195591
R057	Tanzania	Tanganyika Loljoro	1956	I	Field Museum of Natural History, Chicago	86213
R049	Turkey	Adana Haruniye	1954	I	Field Museum of Natural History, Chicago	122594
R136	Uganda	Kampala	1935	I	American Museum of Natural History	89714
R072	Vietnam	Tonkin	1929	II	Field Museum of Natural History, Chicago	31903
R208	Vietnam	Tonkin	1929	II	Field Museum of Natural History, Chicago	31900
R197	Yemen	Mukala	1979	I	American Museum of Natural History	256646
R198	Yemen	Mukala	1979	I	American Museum of Natural History	256645
R095	Zambia	Lake Chiyaua Bongweulu Lulingila	1942	I	American Museum of Natural History	161359
R094	Zambia	Lake Chiyaua Bongweulu Lulingila	1942	I	American Museum of Natural History	161358
AT001	Diego Garcia		2009	II	Dr. Jesse C. Hillman	Hillman001
AT012	Diego Garcia		2009	II	Dr. Jesse C. Hillman	Hillman012
AT021	Diego Garcia		2009	II	Dr. Jesse C. Hillman	Hillman021
AT006	Diego Garcia		2009	II	Dr. Jesse C. Hillman	Hillman006

## Sheet: DataS2.4_MTFragment_Haplotypes
Data S2.4 Information for all the newly reported and published samples included in mitochondrial fragment analysis
Accession/sample name	Haplotype	Lineage	Haplogroup_tree	Ancient or Modern	Date	Location	Region	Reference	Museum Accession
LN554986.1	Hap_C1	I	A	Modern	Modern	Italy	Europe	Colangelo et al. 2015																															#REF!
LN554986.1	Hap_C1	I	A	Modern	Modern	Zembretta, Tunisia	Europe	Colangelo et al. 2015
LN554987.1	Hap_C2	I	A	Modern	Modern	Italy	Europe	Colangelo et al. 2015
LN554988.1	Hap_C3	I	A	Modern	Modern	Italy	Europe	Colangelo et al. 2015
LN554989.1	Hap_C4	I	E?	Modern	Modern	Italy	Europe	Colangelo et al. 2015
DQ191488	126	IV		Modern	Modern	Philippines	Southeast Asia	Jansa et al. 2006
JN675622	126	IV		Modern	Modern	Indonesia	Southeast Asia	Aplin et. al. 2011
JN675623	126	IV		Modern	Modern	Philippines	Southeast Asia	Aplin et. al. 2011
R124	126	IV		Modern	1929	Indonesia	Southeast Asia	Trinks/Eager	102010
R125	126	IV		Modern	1929	Indonesia	Southeast Asia	Trinks/Eager	102112
JN675603	28	IV		Modern	Modern	Sri Lanka	South Asia	Aplin et. al. 2011
JN675616	115	IV		Modern	Modern	Indonesia	Southeast Asia	Aplin et. al. 2011
JN675619	118	IV		Modern	Modern	Indonesia	Southeast Asia	Aplin et. al. 2011
R184	118	IV		Modern	1978	Indonesia	Southeast Asia	Trinks/Eager	101275
JN675620	118	IV		Modern	Modern	Indonesia	Southeast Asia	Aplin et. al. 2011
JN675621	124	IV		Modern	Modern	Indonesia	Southeast Asia	Aplin et. al. 2011
JN675624	128	IV		Modern	Modern	Philippines	Southeast Asia	Aplin et. al. 2011
JN675605	65	IV		Modern	Modern	Cambodia	Asia	Aplin et. al. 2011
JN675611	74	IV		Modern	Modern	Vietnam	Asia	Aplin et. al. 2011
JN675607	68	IV		Modern	Modern	Cambodia	Asia	Aplin et. al. 2011
JN675608	69	IV		Modern	Modern	Cambodia	Asia	Aplin et. al. 2011
JN675609	70	IV		Modern	Modern	Cambodia	Asia	Aplin et. al. 2011
JN675617	116	IV		Modern	Modern	Indonesia	Southeast Asia	Aplin et. al. 2011
JN675618	117	IV		Modern	Modern	Indonesia	Southeast Asia	Aplin et. al. 2011
JN675613	82	IV		Modern	Modern	Vietnam	Asia	Aplin et. al. 2011
JN675606	67	IV		Modern	Modern	Cambodia	Asia	Aplin et. al. 2011
JN675610	73	IV		Modern	Modern	Cambodia	Asia	Aplin et. al. 2011
JN675612	75	IV		Modern	Modern	Vietnam	Asia	Aplin et. al. 2011
R180	75	IV		Modern	1931	Indonesia	Southeast Asia	Trinks/Eager	103437
JN675614	83	IV		Modern	Modern	Vietnam	Asia	Aplin et. al. 2011
JN675604	64	IV		Modern	Modern	Laos	Asia	Aplin et. al. 2011
JN675625	58	V		Modern	Modern	Laos	Asia	Aplin et. al. 2011
JN675628	48	V		Modern	Modern	Thailand	Asia	Aplin et. al. 2011
JN675626	59	V		Modern	Modern	Laos	Asia	Aplin et. al. 2011
JN675627	38	V		Modern	Modern	Thailand	Asia	Aplin et. al. 2011
JN675516	121	VI		Modern	Modern	Indonesia	Southeast Asia	Aplin et. al. 2011
JN675515	110	VI		Modern	Modern	Indonesia	Southeast Asia	Aplin et. al. 2011
JN675599	31	III		Modern	Modern	Nepal	South Asia	Aplin et. al. 2011
JN675600	14	III		Modern	Modern	Pakistan	South Asia	Aplin et. al. 2011
JN675601	15	III		Modern	Modern	Pakistan	South Asia	Aplin et. al. 2011
DQ439819	5	II		Modern	Modern	South Africa	Southern Africa	Bastos et al. 2011
JN675554	33	II		Modern	Modern	Bangladesh	South Asia	Aplin et. al. 2011
JN675562	49	II		Modern	Modern	Thailand	Asia	Aplin et. al. 2011
JN675570	61	II		Modern	Modern	Laos	Asia	Aplin et. al. 2011
R012	61	II		Modern	1929	Laos	Asia	Trinks/Eager	31953
JN675571	62	II		Modern	Modern	Laos	Asia	Aplin et. al. 2011
JN675558	37	II		Modern	Modern	Myanmar	Asia	Aplin et. al. 2011
JN675566	54	II		Modern	Modern	Laos	Asia	Aplin et. al. 2011
JN675577	101	II		Modern	Modern	China	East Asia	Aplin et. al. 2011
R143	101	II		Modern	1956	China	East Asia	Trinks/Eager	111974
JN675560	40	II		Modern	Modern	Thailand	Asia	Aplin et. al. 2011
JN675563	51	II		Modern	Modern	Laos	Asia	Aplin et. al. 2011
JN675568	56	II		Modern	Modern	Laos	Asia	Aplin et. al. 2011
JN675569	57	II		Modern	Modern	Laos	Asia	Aplin et. al. 2011
JN675565	53	II		Modern	Modern	Laos	Asia	Aplin et. al. 2011
JN675561	41	II		Modern	Modern	Thailand	Asia	Aplin et. al. 2011
JN675564	52	II		Modern	Modern	Laos	Asia	Aplin et. al. 2011
JN675575	98	II		Modern	Modern	China	East Asia	Aplin et. al. 2011
JN675555	34	II		Modern	Modern	Bangladesh	South Asia	Aplin et. al. 2011
JN675556	35	II		Modern	Modern	Myanmar	Asia	Aplin et. al. 2011
JN675572	87	II		Modern	Modern	Vietnam	Asia	Aplin et. al. 2011
JN675573	90	II		Modern	Modern	Vietnam	Asia	Aplin et. al. 2011
JN675590	135	II		Modern	Modern	Taiwan, China	East Asia	Aplin et. al. 2011
JN675594	135	II		Modern	Modern	Japan	East Asia	Aplin et. al. 2011
JN675596	135	II		Modern	Modern	USA	North America	Aplin et. al. 2011
R131	135	II		Modern	?	China	East Asia	Trinks/Eager	84666
R140	135	II		Modern	1930	China	East Asia	Trinks/Eager	111608
R141	135	II		Modern	1930	China	East Asia	Trinks/Eager	111611
JN675588	133	II		Modern	Modern	Taiwan, China	East Asia	Aplin et. al. 2011
JN675593	139	II		Modern	Modern	Japan	East Asia	Aplin et. al. 2011
JN675578	104	II		Modern	Modern	China	East Asia	Aplin et. al. 2011
JN675589	134	II		Modern	Modern	Taiwan, China	East Asia	Aplin et. al. 2011
JN675595	142	II		Modern	Modern	Papua New Guinea	Oceania	Aplin et. al. 2011
JN675559	39	II		Modern	Modern	Thailand	Asia	Aplin et. al. 2011
JN675567	55	II		Modern	Modern	Laos	Asia	Aplin et. al. 2011
R072	55	II		Modern	1929	Vietnam	Asia	Trinks/Eager	31903
JN675574	55	II		Modern	Modern	Vietnam	Asia	Aplin et. al. 2011
JN675557	36	II		Modern	Modern	Myanmar	Asia	Aplin et. al. 2011
JN675583	113	II		Modern	Modern	Indonesia	Southeast Asia	Aplin et. al. 2011
JN675584	114	II		Modern	Modern	Indonesia	Southeast Asia	Aplin et. al. 2011
R120	114	II		Modern	1932	Indonesia	Southeast Asia	Trinks/Eager	107544
JN675598	114	II		Modern	Modern	USA	North America	Aplin et. al. 2011
JN675586	129	II		Modern	Modern	Philippines	Southeast Asia	Aplin et. al. 2011
JN675591	137	II		Modern	Modern	Taiwan, China	East Asia	Aplin et. al. 2011
JN675587	130	II		Modern	Modern	Philippines	Southeast Asia	Aplin et. al. 2011
JN675597	153	II		Modern	Modern	USA	North America	Aplin et. al. 2011
JN675585	127	II		Modern	Modern	Philippines	Southeast Asia	Aplin et. al. 2011
DQ439830	6	I	B	Modern	Modern	South Africa	Southern Africa	Bastos et al. 2011
HE027	6	I	B	Modern	modern	Madagascar	Madagascar_and_islands	Trinks/Eager	166225
R136	6	I	B	Modern	1935	Uganda	Eastern Africa	Trinks/Eager	89714
HE018	6	I	B	Modern	modern	Tanzania	Eastern Africa	Trinks/Eager	187397
HE019	6	I	B	Modern	modern	Tanzania	Eastern Africa	Trinks/Eager	187396
R036	6	I	B	Modern	1956	Tanzania	Eastern Africa	Trinks/Eager	86316
R057	6	I	B	Modern	1956	Tanzania	Eastern Africa	Trinks/Eager	86213
DQ439833	7	I	A	Modern	Modern	South Africa	Southern Africa	Bastos et al. 2011
JN675536	7	I	A	Modern	Modern	Australia	Oceania	Aplin et. al. 2011
JN675519	7	I	A	Modern	Modern	Guinea	Western Africa	Aplin et. al. 2011
JN675543	7	I	A	Modern	Modern	USA	North America	Aplin et. al. 2011
JN675547	7	I	A	Modern	Modern	Venezuela	Americas	Aplin et. al. 2011
R134	7	I	A	Modern	1922	Angola	Southern_Central_Africa	Trinks/Eager	85081
R133	7	I	A	Modern	1922	Angola	Southern_Central_Africa	Trinks/Eager	85082
R196	7	I	A	Modern	?	Democratic Republic of the Congo	Southern_Central_Africa	Trinks/Eager	120189
R197	7	I	A	Modern	1979	UAE	Middle East	Trinks/Eager	256646
R198	7	I	A	Modern	1979	UAE	Middle East	Trinks/Eager	256645
R067	7	I	A	Modern	1961	Egypt	Middle East	Trinks/Eager	93763
R028	7	I	A	Modern	1962	Iran	Middle East	Trinks/Eager	97524
R204	7	I	A	Modern	1962	Iran	Middle East	Trinks/Eager	97516
R181	7	I	A	Modern	1934	Iran	Middle East	Trinks/Eager	88843
NC_12374	7	I	A	Modern	Modern	New Zealand	Oceania	Robins et al. 2008
Ass1	7	I	A	Ancient	6th century A.D.	Assos, Turkey	Europe	this study
Ass2	7	I	A	Ancient	6th century A.D.	Assos, Turkey	Europe	this study
ATU001.A01	7	I	A	Ancient	250-400 A.D.	Althiburos, Tunisia	North Africa	this study
ATU002.A01	7	I	A	Ancient	250-400 A.D.	Althiburos, Tunisia	North Africa	this study
BUD001.A01	7	I	A	Ancient	16-17th c. A.D.	Budapest, Hungary	Europe	this study
BUD003.A01	7	I	A	Ancient	14-15th c. A.D.	Budapest, Hungary	Europe	this study
BUD004.A01	7	I	A	Ancient	16-17th c. A.D.	Budapest, Hungary	Europe	this study
GAU001.A01	7	I	A	Ancient	Roman	Gatehampton, England	Europe	this study
GAU002.A01	7	I	A	Ancient	Roman	Gatehampton, England	Europe	this study
TRU001.A01	7	I	A	Ancient	Roman or Viking	Tanner Row, York, England	Europe	this study
TRU002.A01	7	I	A	Ancient	Roman	Tanner Row, York, England	Europe	this study
TRU003.A01	7	I	A	Ancient	Roman	Tanner Row, York, England	Europe	this study
KAF001	7	I	A	Ancient	1400-1500 A.D.	Kastelholm, Aland, Finland	Europe	this study
KAF002	7	I	A	Ancient	c.1400 A.D.	Kastelholm, Aland, Finland	Europe	this study
KR150770	7	I	A	Ancient	6th century A.D.	Carcin grad, Serbia	Europe	this study
KR150764	7	I	A	Ancient	6th century A.D.	Carcin grad, Serbia	Europe	this study
KR150767	7	I	A	Ancient	6th century A.D.	Carcin grad, Serbia	Europe	this study
PRA001	7	I	A	Ancient	14th century A.D.	Prazsky Hrad, Czech Republic	Europe	this study
PRA002	7	I	A	Ancient	13-14 th c. A.D.	Prazsky Hrad, Czech Republic	Europe	this study
PZA001	7	I	A	Ancient	4th century C.E.	Petronell, Zivilstadt, Austria	Europe	this study
PZA002	7	I	A	Ancient	Last decades of 3rd c. CE	Petronell, Zivilstadt, Austria	Europe	this study
PZA003	7	I	A	Ancient	Last decades of 3rd c. CE	Petronell, Zivilstadt, Austria	Europe	this study
Car_2	7	I	A	Ancient	6th century A.D.	Carcin grad, Serbia	Europe	this study
Sulz7	7	I	A	Ancient	middle ages	Castle Sulzbach, Germany	Europe	this study
Sulz3	7	I	A	Ancient	middle ages	Castle Sulzbach, Germany	Europe	this study
MEP001.A01	7	I	A	Ancient	12th-13th c AD	Mertola, Portugal	Europe	this study
MEP002.A01	7	I	A	Ancient	12th-13th c AD	Mertola, Portugal	Europe	this study
MEP003.A01	7	I	A	Ancient	12th-13th c AD	Mertola, Portugal	Europe	this study
SNE002.A01	7	I	A	Ancient	1350-1425	Deventer-Stadhuiskwartier, Neatherlands	Europe	this study
VOB001.A01	7	I	A	Ancient	Roman	Voorburg – Forum Hadriani, Neatherlands	Europe	this study
VOB003	7	I	A	Ancient	Roman	Voorburg – Forum Hadriani, Neatherlands	Europe	this study
MDT001	7	I	A	Ancient	15th c. AD	Monte di Tuda, Corsica, France	Europe	this study
DQ439834	8	I	C	Modern	Modern	South Africa	Southern Africa	Aplin et. al. 2011
JN675517	2	I	A	Modern	Modern	France	Europe	Aplin et. al. 2011
SML005.A01	2	I	A	Ancient	14th c. AD	Santa maria, Lavezzi, Lavezzi archipelago	Europe	this study
SML002.A01	2	I	A	Ancient	14th c. AD	Santa maria, Lavezzi, Lavezzi archipelago	Europe	this study
SML001	2	I	A	Ancient	14th c. AD	Santa maria, Lavezzi, Lavezzi archipelago	Europe	this study
SML004	2	I	A	Ancient	14th c. AD	Santa maria, Lavezzi, Lavezzi archipelago	Europe	this study
JN675518	3	I	A	Modern	Modern	Senegal	Western Africa	Aplin et. al. 2011
JN675534	141	I	A	Modern	Modern	Japan	Eastern Asia	Aplin et. al. 2011
R182	141	I	A	Modern	1934	Iran	Middle East	Trinks/Eager	88844
JN675541	149	I	A	Modern	Modern	USA	North America	Aplin et. al. 2011
JN675546	157	I	A	Modern	Modern	Brazil	South America	Aplin et. al. 2011
JN675549	160	I	A	Modern	Modern	Guyana	South America	Aplin et. al. 2011
JN675542	150	I	A	Modern	Modern	USA	North America	Aplin et. al. 2011
JN675544	150	I	A	Modern	Modern	USA	North America	Aplin et. al. 2011
JN675545	156	I	A	Modern	Modern	USA	North America	Aplin et. al. 2011
SMI001.A01	156	I	A	Ancient	1522	Vila Franca do Campo, Azores	Europe	this study
JN675551	162	I	A	Modern	Modern	Brazil	South America	Aplin et. al. 2011
SNE004.A01	162	I	A	Ancient	1350-1400	Deventer-Stadhuiskwartier, Neatherlands	Europe	this study
R191	162	I	A	Modern	1921	Angola	Central Africa	Trinks/Eager	85724
JN675524	13	I	A	Modern	Modern	Iran	Middle East	Aplin et. al. 2011
JN675548	159	I	A	Modern	Modern	Guyana	South America	Aplin et. al. 2011
JN675520	9	I	D	Modern	Modern	Madagascar	Eastern Africa	Aplin et. al. 2011
JN675521	10	I	D	Modern	Modern	Madagascar	Eastern Africa	Aplin et. al. 2011
JN675522	10	I	D	Modern	Modern	Madagascar	Eastern Africa	Aplin et. al. 2011
JN675523	12	I	E	Modern	Modern	Oman	Middle East	Aplin et. al. 2011
JN675525	18	I	E	Modern	Modern	India	South Asia	Aplin et. al. 2011
R038	18	I	E	Modern	1921	India	South Asia	Trinks/Eager	82961
JN675552	164	I	D	Modern	Modern	Madagascar	Eastern Africa	Aplin et. al. 2011
R096	164	I	D	Modern	1942	Malawi	Eastern Africa	Trinks/Eager	162122
R187	164	I	D	Modern	1942	Malawi	Eastern Africa	Trinks/Eager	162110
R188	164	I	D	Modern	1942	Malawi	Eastern Africa	Trinks/Eager	162102
R077	164	I	D	Modern	1961	Zimbabwe	Eastern Africa	Trinks/Eager	95167
R094	164	I	D	Modern	1942	Zambia	Eastern Africa	Trinks/Eager	161358
HE006	164	I	D	Modern	modern	Madagascar	Eastern Africa	Trinks/Eager	165732
HE009	164	I	D	Modern	modern	Madagascar	Eastern Africa	Trinks/Eager	179285
HE007	164	I	D	Modern	modern	Madagascar	Eastern Africa	Trinks/Eager	175937
HE025	164	I	D	Modern	modern	Madagascar	Eastern Africa	Trinks/Eager	176119
HE026	164	I	D	Modern	modern	Madagascar	Eastern Africa	Trinks/Eager	175948
HE028	164	I	D	Modern	modern	Madagascar	Eastern Africa	Trinks/Eager	176023
HE008	164	I	D	Modern	modern	Madagascar	Eastern Africa	Trinks/Eager	194717
HE011	164	I	D	Modern	modern	Madagascar	Eastern Africa	Trinks/Eager	194574
R172	164	I	D	Modern	1925	Madagascar	Eastern Africa	Trinks/Eager	100726
HE014	164	I	D	Modern	modern	Madagascar	Eastern Africa	Trinks/Eager	194613
HE024	164	I	D	Modern	modern	Madagascar	Eastern Africa	Trinks/Eager	166083
HE001	164	I	D	Modern	modern	Tanzania	Eastern Africa	Trinks/Eager	187398
HE002	164	I	D	Modern	modern	Tanzania	Eastern Africa	Trinks/Eager	187400
R093	164	I	D	Modern	1925	Tanzania	Eastern Africa	Trinks/Eager	81338
JN675553	165	I	D	Modern	Modern	Madagascar	Eastern Africa	Aplin et. al. 2011
JN675550	161	I	C	Modern	Modern	Brazil	South America	Aplin et. al. 2011
R270	161	I	C	Modern	1957	Egypt	Middle East	Trinks/Eager	203220
R025	161	I	C	Modern	?	Egypt	Middle East	Trinks/Eager	77242
Car_4	161	I	C	Ancient	6th century A.D.	Carcin grad, Serbia	Europe	this study
Car_5	161	I	C	Ancient	6th century A.D.	Carcin grad, Serbia	Europe	this study
Car_6	161	I	C	Ancient	6th century A.D.	Carcin grad, Serbia	Europe	this study
Car_7	161	I	C	Ancient	6th century A.D.	Carcin grad, Serbia	Europe	this study
Car_9	161	I	C	Ancient	6th century A.D.	Carcin grad, Serbia	Europe	this study
KR150752	161	I	C	Ancient	6th century A.D.	Carcin grad, Serbia	Europe	this study
KR150755	161	I	C	Ancient	6th century A.D.	Carcin grad, Serbia	Europe	this study
KR150756	161	I	C	Ancient	6th century A.D.	Carcin grad, Serbia	Europe	this study
KR150765	161	I	C	Ancient	6th century A.D.	Carcin grad, Serbia	Europe	this study
KR150750	161	I	C	Ancient	6th century A.D.	Carcin grad, Serbia	Europe	this study
KR150753	161	I	C	Ancient	6th century A.D.	Carcin grad, Serbia	Europe	this study
KR150754	161	I	C	Ancient	6th century A.D.	Carcin grad, Serbia	Europe	this study
KR150757	161	I	C	Ancient	6th century A.D.	Carcin grad, Serbia	Europe	this study
KR150759	161	I	C	Ancient	6th century A.D.	Carcin grad, Serbia	Europe	this study
KR150760	161	I	C	Ancient	6th century A.D.	Carcin grad, Serbia	Europe	this study
KR150761	161	I	C	Ancient	6th century A.D.	Carcin grad, Serbia	Europe	this study
KR150762	161	I	C	Ancient	6th century A.D.	Carcin grad, Serbia	Europe	this study
KR150763	161	I	C	Ancient	6th century A.D.	Carcin grad, Serbia	Europe	this study
KR150766	161	I	C	Ancient	6th century A.D.	Carcin grad, Serbia	Europe	this study
KR150768	161	I	C	Ancient	6th century A.D.	Carcin grad, Serbia	Europe	this study
KR150769	161	I	C	Ancient	6th century A.D.	Carcin grad, Serbia	Europe	this study
JN675527	20	I	B	Modern	Modern	India	South Asia	Aplin et. al. 2011
JN675528	21	I	B	Modern	Modern	India	South Asia	Aplin et. al. 2011
JN675531	21	I	B	Modern	Modern	India	South Asia	Aplin et. al. 2011
JN675530	23	I	B	Modern	Modern	India	South Asia	Aplin et. al. 2011
JN675532	26	I	B	Modern	Modern	India	South Asia	Aplin et. al. 2011
JN675533	26	I	B	Modern	Modern	India	South Asia	Aplin et. al. 2011
JN675529	22	I	B	Modern	Modern	India	South Asia	Aplin et. al. 2011
JN675526	19	I	E	Modern	Modern	India	South Asia	Aplin et. al. 2011
R265	166	I	?	Modern	1929	Ethiopia	Eastern Africa	Trinks/Eager	99114
R066	166	I	?	Modern	1929	Ethiopia	Eastern Africa	Trinks/Eager	99114
R099	167	II		Modern	1924	Myanmar	Asia	Trinks/Eager	54955
R237	168	I	B	Modern	?	Maldives	South Asia	Trinks/Eager	59.546
R137	169	I	A	Modern	1922	Angola	Central Africa	Trinks/Eager	85083
R097	170	I	D	Modern	1942	Malawi	Eastern Africa	Trinks/Eager	162121
R095	170	I		Modern	1942	Zambia	Eastern Africa	Trinks/Eager	161359
R246	171	I	D	Modern	?	Mozambique	Eastern Africa	Trinks/Eager	34.1.11.44
R034	172	I	A	Modern	1963	Saudi Arabia	Middle East	Trinks/Eager	99603
R098	173	II		Modern	1924	Myanmar	Asia	Trinks/Eager	54956
R116	174	II		Modern	1931	Myanmar	Asia	Trinks/Eager	113071
R119	175	II		Modern	1931	Myanmar	Asia	Trinks/Eager	113069
R063	176	II		Modern	1960	Nepal	South Asia	Trinks/Eager	94207
R113	177	II		Modern	?	China	East Asia	Trinks/Eager	59872
R142	178	II		Modern	1930	China	East Asia	Trinks/Eager	111615
AT001	179	II		Modern	2009	Diego Garcia	Indian Ocean	Trinks/Eager	Hillman001
AT012	179	II		Modern	2009	Diego Garcia	Indian Ocean	Trinks/Eager	Hillman012
AT021	179	II		Modern	2009	Diego Garcia	Indian Ocean	Trinks/Eager	Hillman021
AT006	180	II		Modern	2009	Diego Garcia	Indian Ocean	Trinks/Eager	Hillman006
R068	181	I	C	Modern	1929	Egypt	Middle East	Trinks/Eager	98815
R003	182	I	C	Modern	1943	India	South Asia	Trinks/Eager	163147
R103	183	I	C	Modern	1937	India	South Asia	Trinks/Eager	163153
R059	184	I	C?	Modern	?	India	South Asia	Trinks/Eager	29777
R104	185	I	B	Modern	1943	India	South Asia	Trinks/Eager	163142
R202	186	I	B	Modern	1943	India	South Asia	Trinks/Eager	163140
R203	187	I	B	Modern	1943	India	South Asia	Trinks/Eager	163139
R102	188	I	F	Modern	1925	Sri Lanka	South Asia	Trinks/Eager	240878
R069	189	I	F	Modern	1966	Sri Lanka	South Asia	Trinks/Eager	92222
R106	189	I	F	Modern	1940	Sri Lanka	South Asia	Trinks/Eager	240871
R101	190	I	F	Modern	?	Sri Lanka	South Asia	Trinks/Eager	240874
R173	190	I	F	Modern	1944	Sri Lanka	South Asia	Trinks/Eager	150060
R071	190	I	F	Modern	1960	Sri Lanka	South Asia	Trinks/Eager	92223
R155	191	I	F	Modern	1940	Sri Lanka	South Asia	Trinks/Eager	240949
R174	192	I	F	Modern	?	Sri Lanka	South Asia	Trinks/Eager	240955
R061	193	II		Modern	1950	India	South Asia	Trinks/Eager	76624
R108	194	II		Modern	1919	India	South Asia	Trinks/Eager	54541
R008	195	II		Modern	1950	India	South Asia	Trinks/Eager	76616
R045	196	II		Modern	1930	India	South Asia	Trinks/Eager	34835
R282	197	II		Modern	1965	India	South Asia	Trinks/Eager	215604
R279	198	II		Modern	1960	India	South Asia	Trinks/Eager	215597
R280	199	II		Modern	1961	India	South Asia	Trinks/Eager	215598
R122	200	IV		Modern	1930	Indonesia	Southeast Asia	Trinks/Eager	102397
R123	201	IV		Modern	1934	Indonesia	Southeast Asia	Trinks/Eager	107606
R183	202	IV		Modern	1927	Indonesia	Southeast Asia	Trinks/Eager	101278
R127	202	IV		Modern	1929	Indonesia	Southeast Asia	Trinks/Eager	102005
R126	203	IV		Modern	1928	Indonesia	Southeast Asia	Trinks/Eager	101551
R042	204	III		Modern	1965	Afganistan	South Asia	Trinks/Eager	103666
R285	205	I	B	Modern	1956	Kenya	Eastern Africa	Trinks/Eager	187532
R287	206	I	B	Modern	1956	Kenya	Eastern Africa	Trinks/Eager	187591
R032	207	I	D	Modern	1948	Kenya	Eastern Africa	Trinks/Eager	85352
R031	208	I	D	Modern	1948	Kenya	Eastern Africa	Trinks/Eager	85350
HE022	209	I	D	Modern	modern	Madagascar	Eastern Africa	Trinks/Eager	178680
HE010	210	I	B	Modern	modern	Madagascar	Eastern Africa	Trinks/Eager	178864
HE013	210	I	B	Modern	modern	Madagascar	Eastern Africa	Trinks/Eager	178860
R171	211	I	B	Modern	1926	Madagascar	Eastern Africa	Trinks/Eager	100686
HE020	212	I	B	Modern	modern	Madagascar	Eastern Africa	Trinks/Eager	166260
HE021	213	I	D	Modern	modern	Madagascar	Eastern Africa	Trinks/Eager	194586
R051	214	I	D	Modern	1948	Madagascar	Eastern Africa	Trinks/Eager	85366
R232	215	II		Modern	?	Maldives	South Asia	Trinks/Eager	57.407
R233	216	II		Modern	?	Maldives	South Asia	Trinks/Eager	57.406
R235	217	II		Modern	?	Maldives	South Asia	Trinks/Eager	57.41
R236	218	I	A	Modern	?	Maldives	South Asia	Trinks/Eager	59.549
R079	219	II		Modern	1949	Thailand	Asia	Trinks/Eager	66183
R076	220	II		Modern	1949	Thailand	Asia	Trinks/Eager	66182
R208	221	II		Modern	1929	Vietnam	Asia	Trinks/Eager	31900
R230	222	I	F	Modern	?	Andaman	South Asia	Trinks/Eager	10.7.26.2
HE003	223	I	A	Modern	modern	Tanzania	Eastern Africa	Trinks/Eager	192839
HE023	223	I	A	Modern	modern	Tanzania	Eastern Africa	Trinks/Eager	192840
HE004	223	I	A	Modern	modern	Tanzania	Eastern Africa	Trinks/Eager	192841
HE015	224	I	A	Modern	modern	Tanzania	Eastern Africa	Trinks/Eager	192838
HE016	224	I	A	Modern	modern	Tanzania	Eastern Africa	Trinks/Eager	192905
HE005	225	I	B	Modern	modern	Tanzania	Eastern Africa	Trinks/Eager	198176
R075	226	I	B	Modern	?	Tanzania	Eastern Africa	Trinks/Eager	86313/86314
R192	227	I	D	Modern	1917	Tanzania	Eastern Africa	Trinks/Eager	55592
R004	227	I	D	Modern	1916	Tanzania	Eastern Africa	Trinks/Eager	55587
R193	228	I	D	Modern	1917	Tanzania	Eastern Africa	Trinks/Eager	55591
R189	228	I	D	Modern	?	Tanzania	Eastern Africa	Trinks/Eager	205043
R049	229	I	A	Modern	1954	Turkey	Europe	Trinks/Eager	122594
R080	230	I	B	Modern	2006	Tanzania	Eastern Africa	Trinks/Eager	195591
R129	231	I	D	Modern	1917	Tanzania	Eastern Africa	Trinks/Eager	55530
R006	232	I	D	Modern	1915	Madagascar	Eastern Africa	Trinks/Eager	34045
R263	232	I	D	Modern	1915	Madagascar	Eastern Africa	Trinks/Eager	34045
R082	233	II		Modern	1917	China	East Asia	Trinks/Eager	39420
R084	234	II		Modern	1932	China	East Asia	Trinks/Eager	40512
R170	235	IV		Modern	1935	Australia	Oceania	Trinks/Eager	151492
R021	236	I	A	Modern	1962	Egypt	Middle East	Trinks/Eager	98814
R086	237	I	B	Modern	1985	India	South Asia	Trinks/Eager	245114
R215	238	I	A	Modern	1961	Lebanon	Near_East	Trinks/Eager	94261
BUD002.A01	240	I	A	Ancient	14th-15th C AD	Budapest, Hungary	Europe	this study
KLT001	241	I	A	Ancient	14th century AD	Kilton Castle, England	Europe	this study
KR150749	242	I	A	Ancient	6th century A.D.	Carcin grad, Serbia	Europe	this study
KR150751	243	I	C	Ancient	6th century A.D.	Carcin grad, Serbia	Europe	this study
KR150758	244	I	C	Ancient	6th century A.D.	Carcin grad, Serbia	Europe	this study
MDT002	246	I	A	Ancient	15th c. AD	Monte di Tuda, Corsica, France	Europe	this study
NC_11638	247	II		Modern	Modern	Japan	Asia	Robins et al. 2008
SML003.A01	248	I	A	Ancient	14th c. AD	Santa maria, Lavezzi, Lavezzi archipelago	Europe	this study
HXM4	249	II		Modern	Modern	China	East Asia	published
ZMB001	250	I	A	Modern	Modern	Zembra, Tunisia	North Africa	this study
ZMB002	250	I	A	Modern	Modern	Zembra, Tunisia	North Africa	this study
ZMB003	251	I	A	Modern	Modern	Zembra, Tunisia	North Africa	this study
MT294322.1	252	I	A	Modern	Modern	Benin	West Africa	Etougbétché 2020
MT294351.1	252	I	A	Modern	Modern	Benin	West Africa	Etougbétché 2020
MT294355.1	253	I	C	Modern	Modern	Benin	West Africa	Etougbétché 2020
MT294366.1	254	I	A	Modern	Modern	Benin	West Africa	Etougbétché 2020
MT294395.1	255	I	A	Modern	Modern	Benin	West Africa	Etougbétché 2020
MT294363.1	7	I	A	Modern	Modern	Benin	West Africa	Etougbétché 2020
MT294364.1	7	I	A	Modern	Modern	Benin	West Africa	Etougbétché 2020
MT294365.1	7	I	A	Modern	Modern	Benin	West Africa	Etougbétché 2020
MT294348.1	7	I	A	Modern	Modern	Benin	West Africa	Etougbétché 2020
MT294349.1	7	I	A	Modern	Modern	Benin	West Africa	Etougbétché 2020
MT294350.1	7	I	A	Modern	Modern	Benin	West Africa	Etougbétché 2020
MT294336.1	7	I	A	Modern	Modern	Benin	West Africa	Etougbétché 2020
MT294311.1	7	I	A	Modern	Modern	Benin	West Africa	Etougbétché 2020
MT294312.1	7	I	A	Modern	Modern	Benin	West Africa	Etougbétché 2020
MT294313.1	7	I	A	Modern	Modern	Benin	West Africa	Etougbétché 2020
MT294314.1	7	I	A	Modern	Modern	Benin	West Africa	Etougbétché 2020
MT294315.1	7	I	A	Modern	Modern	Benin	West Africa	Etougbétché 2020
MT294316.1	7	I	A	Modern	Modern	Benin	West Africa	Etougbétché 2020
MT294317.1	7	I	A	Modern	Modern	Benin	West Africa	Etougbétché 2020
MT294318.1	7	I	A	Modern	Modern	Benin	West Africa	Etougbétché 2020
MT294319.1	7	I	A	Modern	Modern	Benin	West Africa	Etougbétché 2020
MT294320.1	7	I	A	Modern	Modern	Benin	West Africa	Etougbétché 2020
MT294321.1	7	I	A	Modern	Modern	Benin	West Africa	Etougbétché 2020
MT294323.1	7	I	A	Modern	Modern	Benin	West Africa	Etougbétché 2020
MT294324.1	7	I	A	Modern	Modern	Benin	West Africa	Etougbétché 2020
MT294325.1	7	I	A	Modern	Modern	Benin	West Africa	Etougbétché 2020
MT294326.1	7	I	A	Modern	Modern	Benin	West Africa	Etougbétché 2020
MT294327.1	7	I	A	Modern	Modern	Benin	West Africa	Etougbétché 2020
MT294328.1	7	I	A	Modern	Modern	Benin	West Africa	Etougbétché 2020
MT294329.1	7	I	A	Modern	Modern	Benin	West Africa	Etougbétché 2020
MT294330.1	7	I	A	Modern	Modern	Benin	West Africa	Etougbétché 2020
MT294331.1	7	I	A	Modern	Modern	Benin	West Africa	Etougbétché 2020
MT294332.1	7	I	A	Modern	Modern	Benin	West Africa	Etougbétché 2020
MT294333.1	7	I	A	Modern	Modern	Benin	West Africa	Etougbétché 2020
MT294334.1	7	I	A	Modern	Modern	Benin	West Africa	Etougbétché 2020
MT294335.1	7	I	A	Modern	Modern	Benin	West Africa	Etougbétché 2020
MT294337.1	7	I	A	Modern	Modern	Benin	West Africa	Etougbétché 2020
MT294338.1	7	I	A	Modern	Modern	Benin	West Africa	Etougbétché 2020
MT294339.1	7	I	A	Modern	Modern	Benin	West Africa	Etougbétché 2020
MT294340.1	7	I	A	Modern	Modern	Benin	West Africa	Etougbétché 2020
MT294341.1	7	I	A	Modern	Modern	Benin	West Africa	Etougbétché 2020
MT294342.1	7	I	A	Modern	Modern	Benin	West Africa	Etougbétché 2020
MT294343.1	7	I	A	Modern	Modern	Benin	West Africa	Etougbétché 2020
MT294344.1	7	I	A	Modern	Modern	Benin	West Africa	Etougbétché 2020
MT294345.1	7	I	A	Modern	Modern	Benin	West Africa	Etougbétché 2020
MT294346.1	7	I	A	Modern	Modern	Benin	West Africa	Etougbétché 2020
MT294347.1	7	I	A	Modern	Modern	Benin	West Africa	Etougbétché 2020
MT294352.1	7	I	A	Modern	Modern	Benin	West Africa	Etougbétché 2020
MT294353.1	7	I	A	Modern	Modern	Benin	West Africa	Etougbétché 2020
MT294354.1	7	I	A	Modern	Modern	Benin	West Africa	Etougbétché 2020
MT294356.1	7	I	A	Modern	Modern	Benin	West Africa	Etougbétché 2020
MT294357.1	7	I	A	Modern	Modern	Benin	West Africa	Etougbétché 2020
MT294358.1	7	I	A	Modern	Modern	Benin	West Africa	Etougbétché 2020
MT294359.1	7	I	A	Modern	Modern	Benin	West Africa	Etougbétché 2020
MT294360.1	7	I	A	Modern	Modern	Benin	West Africa	Etougbétché 2020
MT294361.1	7	I	A	Modern	Modern	Benin	West Africa	Etougbétché 2020
MT294362.1	7	I	A	Modern	Modern	Benin	West Africa	Etougbétché 2020
MT294367.1	7	I	A	Modern	Modern	Benin	West Africa	Etougbétché 2020
MT294368.1	7	I	A	Modern	Modern	Benin	West Africa	Etougbétché 2020
MT294369.1	7	I	A	Modern	Modern	Benin	West Africa	Etougbétché 2020
MT294370.1	7	I	A	Modern	Modern	Benin	West Africa	Etougbétché 2020
MT294371.1	7	I	A	Modern	Modern	Benin	West Africa	Etougbétché 2020
MT294372.1	7	I	A	Modern	Modern	Benin	West Africa	Etougbétché 2020
MT294373.1	7	I	A	Modern	Modern	Benin	West Africa	Etougbétché 2020
MT294374.1	7	I	A	Modern	Modern	Benin	West Africa	Etougbétché 2020
MT294375.1	7	I	A	Modern	Modern	Benin	West Africa	Etougbétché 2020
MT294376.1	7	I	A	Modern	Modern	Benin	West Africa	Etougbétché 2020
MT294377.1	7	I	A	Modern	Modern	Benin	West Africa	Etougbétché 2020
MT294378.1	7	I	A	Modern	Modern	Benin	West Africa	Etougbétché 2020
MT294379.1	7	I	A	Modern	Modern	Benin	West Africa	Etougbétché 2020
MT294380.1	7	I	A	Modern	Modern	Benin	West Africa	Etougbétché 2020
MT294381.1	7	I	A	Modern	Modern	Benin	West Africa	Etougbétché 2020
MT294382.1	7	I	A	Modern	Modern	Benin	West Africa	Etougbétché 2020
MT294383.1	7	I	A	Modern	Modern	Benin	West Africa	Etougbétché 2020
MT294384.1	7	I	A	Modern	Modern	Benin	West Africa	Etougbétché 2020
MT294385.1	7	I	A	Modern	Modern	Benin	West Africa	Etougbétché 2020
MT294386.1	7	I	A	Modern	Modern	Benin	West Africa	Etougbétché 2020
MT294387.1	7	I	A	Modern	Modern	Benin	West Africa	Etougbétché 2020
MT294388.1	7	I	A	Modern	Modern	Benin	West Africa	Etougbétché 2020
MT294389.1	7	I	A	Modern	Modern	Benin	West Africa	Etougbétché 2020
MT294390.1	7	I	A	Modern	Modern	Benin	West Africa	Etougbétché 2020
MT294391.1	7	I	A	Modern	Modern	Benin	West Africa	Etougbétché 2020
MT294392.1	7	I	A	Modern	Modern	Benin	West Africa	Etougbétché 2020
MT294393.1	7	I	A	Modern	Modern	Benin	West Africa	Etougbétché 2020
MT294394.1	7	I	A	Modern	Modern	Benin	West Africa	Etougbétché 2020
MT294396.1	7	I	A	Modern	Modern	Benin	West Africa	Etougbétché 2020
MT294397.1	7	I	A	Modern	Modern	Benin	West Africa	Etougbétché 2020
MT294398.1	7	I	A	Modern	Modern	Benin	West Africa	Etougbétché 2020
MT294399.1	7	I	A	Modern	Modern	Benin	West Africa	Etougbétché 2020
MT294400.1	7	I	A	Modern	Modern	Benin	West Africa	Etougbétché 2020
KT221805.1	Rr2	I	B	Modern	Modern	Porbandar (Gujarat), India	South Asia	Baig et. al 2018
KT221808.1	Rr3	I	B	Modern	Modern	Porbandar (Gujarat), India	South Asia	Baig et. al 2018
KT221810.1	Rr4	I	B	Modern	Modern	Porbandar (Gujarat), India	South Asia	Baig et. al 2018
KT221809.1	Rr5	I	B	Modern	Modern	Navi Bandar (Gujarat), India	South Asia	Baig et. al 2018
KT221803.1	Rr6	I	B	Modern	Modern	Surat (Gujarat), India	South Asia	Baig et. al 2018
KT221819.1	Rr25	I	B	Modern	Modern	Dharwad (Karnataka)	South Asia	Baig et. al 2018
KT221804.1	Rr27	I	B	Modern	Modern	Wardha (Maharashta)	South Asia	Baig et. al 2018
KT221811.1	Rr28	I	B	Modern	Modern	Wardha (Maharashta)	South Asia	Baig et. al 2018
KT221820.1	Rr10	I	B	Modern	Modern	Ratngiri (Maharashta)	South Asia	Baig et. al 2018
KT221813.1	Rr15	I	B	Modern	Modern	Jabalpur (Madhya Pradesh)	South Asia	Baig et. al 2018
KT221828.1	Rr17	I	B	Modern	Modern	Bhopal (madhya Pradesh)	South Asia	Baig et. al 2018
KT221812.1	Rr26	I	B	Modern	Modern	Dharwad (Karnataka)	South Asia	Baig et. al 2018
MH253704	256	I	F	Modern	Modern	Peradeniya, Sri Lanka	South Asia	Hemamali and Boyagoda 2020
KY986759	256	I	F	Modern	Modern	Sri Lanka	South Asia	Hemamali and Boyagoda 2020
MH253715	257	I	F	Modern	Modern	Loolwatta, Sri Lanka	South Asia	Hemamali and Boyagoda 2020
MH253717	258	I	F	Modern	Modern	Agarapathana, Sri Lanka	South Asia	Hemamali and Boyagoda 2020
KY986755	259	I	E	Modern	Modern	Galle 8.1m, Sri Lanka	South Asia	Hemamali and Boyagoda 2020
KY986757	259	I	E	Modern	Modern	Anuradhapura, Sri Lanka	South Asia	Hemamali and Boyagoda 2020
MH253713	259	I	E	Modern	Modern	Galle 8.1m, Sri Lanka	South Asia	Hemamali and Boyagoda 2020
MH253714	259	I	E	Modern	Modern	Horton Plains, Sri Lanka	South Asia	Hemamali and Boyagoda 2020
MH253718	259	I	E	Modern	Modern	Peradeniya, Sri Lanka	South Asia	Hemamali and Boyagoda 2020
MH253719	259	I	E	Modern	Modern	Peradeniya, Sri Lanka	South Asia	Hemamali and Boyagoda 2020
MH253708	260	I	F	Modern	Modern	Peradeniya, Sri Lanka	South Asia	Hemamali and Boyagoda 2020
MH253725	260	I	F	Modern	Modern	Kudawa, Sri Lanka	South Asia	Hemamali and Boyagoda 2020
KY986761	260	I	F	Modern	Modern	Sri Lanka	South Asia	Hemamali and Boyagoda 2020
MH253729	261	I	F	Modern	Modern	Hindagolla, Sri Lanka	South Asia	Hemamali and Boyagoda 2020
MH253730	262	I	F	Modern	Modern	Hindagolla, Sri Lanka	South Asia	Hemamali and Boyagoda 2020
MH253706	263	I	F	Modern	Modern	Horton Plains, Sri Lanka	South Asia	Hemamali and Boyagoda 2020
MH253707	263	I	F	Modern	Modern	Horton Plains, Sri Lanka	South Asia	Hemamali and Boyagoda 2020
MH253731	263	I	F	Modern	Modern	Hindagolla, Sri Lanka	South Asia	Hemamali and Boyagoda 2020
KY986749	264	I	F	Modern	Modern	Sri Lanka	South Asia	Hemamali and Boyagoda 2020
KY986753	265	I	F	Modern	Modern	Peradeniya, Sri Lanka	South Asia	Hemamali and Boyagoda 2020
KY986756	266	I	F	Modern	Modern	Agarapathana, Sri Lanka	South Asia	Hemamali and Boyagoda 2020
KY986760	267	I	F	Modern	Modern	Horton Plains, Sri Lanka	South Asia	Hemamali and Boyagoda 2020
MH253732	267	I	F	Modern	Modern	Morningside, Sri Lanka	South Asia	Hemamali and Boyagoda 2020
KY697997	189	I	F	Modern	Modern	Udawalawe, Sri Lanka	South Asia	Hemamali and Boyagoda 2020
KY986750	189	I	F	Modern	Modern	Horton Plains, Sri Lanka	South Asia	Hemamali and Boyagoda 2020
KY986751	189	I	F	Modern	Modern	Horton Plains, Sri Lanka	South Asia	Hemamali and Boyagoda 2020
KY986752	189	I	F	Modern	Modern	Nugegoda, Sri Lanka	South Asia	Hemamali and Boyagoda 2020
KY986754	189	I	F	Modern	Modern	Galle 7.2m, Sri Lanka	South Asia	Hemamali and Boyagoda 2020
KY986758	189	I	F	Modern	Modern	Kitulgala, Sri Lanka	South Asia	Hemamali and Boyagoda 2020
MH253705	189	I	F	Modern	Modern	Horton Plains, Sri Lanka	South Asia	Hemamali and Boyagoda 2020
MH253709	189	I	F	Modern	Modern	Rathmalkaduwa, Sri Lanka	South Asia	Hemamali and Boyagoda 2020
MH253710	189	I	F	Modern	Modern	Rathmalkaduwa, Sri Lanka	South Asia	Hemamali and Boyagoda 2020
MH253711	189	I	F	Modern	Modern	Rathmalkaduwa, Sri Lanka	South Asia	Hemamali and Boyagoda 2020
MH253712	189	I	F	Modern	Modern	Horton Plains, Sri Lanka	South Asia	Hemamali and Boyagoda 2020
MH253716	189	I	F	Modern	Modern	Horton Plains, Sri Lanka	South Asia	Hemamali and Boyagoda 2020
MH253720	189	I	F	Modern	Modern	Kitulgala, Sri Lanka	South Asia	Hemamali and Boyagoda 2020
MH253721	189	I	F	Modern	Modern	Kitulgala, Sri Lanka	South Asia	Hemamali and Boyagoda 2020
MH253722	189	I	F	Modern	Modern	Kitulgala, Sri Lanka	South Asia	Hemamali and Boyagoda 2020
MH253723	189	I	F	Modern	Modern	Kottawa, Sri Lanka	South Asia	Hemamali and Boyagoda 2020
MH253724	189	I	F	Modern	Modern	Agarapathana, Sri Lanka	South Asia	Hemamali and Boyagoda 2020
MH253726	189	I	F	Modern	Modern	Kudawa, Sri Lanka	South Asia	Hemamali and Boyagoda 2020
MH253727	189	I	F	Modern	Modern	Anuradhapura, Sri Lanka	South Asia	Hemamali and Boyagoda 2020
MH253728	189	I	F	Modern	Modern	Udawalawe, Sri Lanka	South Asia	Hemamali and Boyagoda 2020
KT221825	Rr13	II		Modern	Modern	Varanasi (Uttar Pradesh)	South Asia	Baig et. al 2018
KT221826	Rr14	II		Modern	Modern	Varanasi (Uttar Pradesh)	South Asia	Baig et. al 2018
KT221827	Rr11	II		Modern	Modern	Allahabad (Utter Pradesh)	South Asia	Baig et. al 2018
KT221824	Rr12	II		Modern	Modern	Allahabad (Utter Pradesh)	South Asia	Baig et. al 2018
KT221823	Rr9	II		Modern	Modern	Brahmapur (Orissa), India	South Asia	Baig et. al 2018
KT221822	Rr8	II		Modern	Modern	Brahmapur (Orissa), India	South Asia	Baig et. al 2018
KT221821	Rr7	I	?	Modern	Modern	Trivandrum (Kerala), India	South Asia	Baig et. al 2018
KT221806.1	Rr2	I	B	Modern	Modern	Haldia (West Bengal)	South Asia	Baig et. al 2018
KT221807.1	Rr2	I	B	Modern	Modern	Digha (West Bengal)	South Asia	Baig et. al 2018
KT221829.1	Rr15	I	B	Modern	Modern	Belgaon (Karnataka)	South Asia	Baig et. al 2018
KT221818.1	Rr15	I	B	Modern	Modern	Haldia (West Bengal)	South Asia	Baig et. al 2018
KT221817.1	Rr15	I	B	Modern	Modern	Digha (West Bengal)	South Asia	Baig et. al 2018
KT221816.1	Rr15	I	B	Modern	Modern	Belgaon (Karnataka)	South Asia	Baig et. al 2018
KT221815.1	Rr15	I	B	Modern	Modern	Digha (West Bengal)	South Asia	Baig et. al 2018
KT221814.1	Rr15	I	B	Modern	Modern	Bhopal (madhya Pradesh)	South Asia	Baig et. al 2018

## Sheet: DataS2.5_Rat_Nuclear_genome
Data S2.5 Sample information and NGS statistics of rat samples included in nuclear genome analysis
Sample name	Other ID	Location	Site	Country	Sample Age	Age description	Sex	Library type	UDG treatment	# of Raw Reads prior Clip & Merge (C&M)	Mapped Reads after RMDup	Endogenous DNA (%)	Cluster Factor	Mean Coverage	X_cov	Y_cov	Y/X ratio	DMG5p1	DMG5p2	DMG3p1	DMG3p2	AverageLength	MedianLength	Treemix group
KLT001	AJ233	Kilton Castle	Kilton Castle	England, UK	1303-1402 CE	indirect C14	M	double	nonUDG	88496285	35380433	64.376	1.601	1.0795	0.475054	0.578234	1.2172	0.0419989	0.0311148	0.0357586	0.0238928	68.6895	75	Med_WEU
MDT002	AJ300	Monte di Tuda	Monte di Tuda Cave	Corsica, France	15th C CE	contextual	F	single	nonUDG	634730747	53651934	23.807	1.214	1.3843	1.30125	0.00458398	0.00352275	0.142415	0.0733705	0.0132137	0.00736101	58.0464	59	Med_Corsica
SML001	AJ303	Lavezzi	Santa Maria Chapel	Lavezzi archipelago	14th C CE	contextual	F	single	nonUDG	97668824	36500223	87.406	1.55	0.8968	0.830874	0.00270053	0.00325023	0.120828	0.0607678	0.0121231	0.00746232	55.2387	54	Med_Lavezzi
SML002	AJ304	Lavezzi	Santa Maria Chapel	Lavezzi archipelago	14th C CE	contextual	M	single	nonUDG	107826041	65116957	86.872	1.198	1.5993	0.748685	0.871043	1.16343	0.141903	0.076141	0.0217366	0.0100543	55.2493	54	Med_Lavezzi
SML004	AJ309	Lavezzi	Santa Maria Chapel	Lavezzi archipelago	14th C CE	contextual	M	single	nonUDG	96659599	51093700	91.081	1.163	1.0364	0.511739	0.580206	1.13379	0.0901738	0.0393718	0.00736079	0.00579832	45.6101	43	Med_Lavezzi
SML005	AJ311	Lavezzi	Santa Maria Chapel	Lavezzi archipelago	14th C CE	contextual	F	single	nonUDG	96592346	57038499	86.223	1.194	1.5253	1.3781	0.00435434	0.00315967	0.074663	0.0318428	0.0141449	0.00920021	60.1819	65	Med_Lavezzi
ZMB001	AJ313	Zembra	Zembra	Tunisia	Modern	contextual	M	single	nonUDG	236326239	56430564	56.423	1.199	1.1179	0.560045	0.62862	1.12245	0.0337138	0.0199769	0.00863159	0.00671391	44.5697	41	Modern_Tunisia
ZMB002	AJ314	Zembra	Zembra	Tunisia	Modern	contextual	F	single	nonUDG	233575444	61484192	57.317	1.193	1.2663	1.2295	0.00388616	0.00316076	0.03004	0.0157712	0.00945169	0.00622307	46.4352	43	Modern_Tunisia
ZMB003	AJ317	Zembra	Zembra	Tunisia	Modern	contextual	M	single	nonUDG	247037244	95665071	81.314	1.217	1.8737	0.935113	1.01157	1.08176	0.0352978	0.0182921	0.00945265	0.00530713	44.1107	41	Modern_Tunisia
BUD001	AJ389	Buda Castle	Teleki Palace	Hungary	1666-1950 CE	indirect C14	F	double	nonUDG	85230065	44415600	69.77	1.309	1.1097	0.902061	0.00364904	0.00404523	0.110631	0.068299	0.106599	0.068267	56.2034	55	PostMed_Budapest
BUD003	AJ391	Buda Castle	Teleki Palace	Hungary	1288-1395 CE	direct C14	M	double	nonUDG	88015630	37337765	75.44	1.724	0.9461	0.417801	0.494783	1.18426	0.13102	0.0904515	0.123884	0.0788549	57.0196	56	Med_CEU
BUD004	AJ393	Buda Castle	Teleki Palace	Hungary	1666-1950 CE	direct C14	M	double	nonUDG	73747434	35434966	64.767	1.286	0.8743	0.366242	0.425958	1.16305	0.189885	0.11418	0.194178	0.119078	55.5428	54	PostMed_Budapest
GAU001	AJ395	Gatehampton Villa	Gatehampton Villa	England, UK	246-381 CE	indirect C14	M	double	nonUDG	92009732	21666186	47.9	1.761	0.61	0.268115	0.304904	1.13721	0.188807	0.141553	0.173407	0.125487	63.327	67	Roman_WEU
GAU002	AJ399	Gatehampton Villa	Gatehampton Villa	England, UK	246-381 CE	indirect C14	M	double	nonUDG	90599114	7024652	47.105	5.129	0.1953	0.0773926	0.0896975	1.15899	0.177241	0.13966	0.158961	0.122744	62.5347	66	Roman_WEU
KAF001	AJ404	Kastelholm	Kastelholm	Åland, Finland	1328-1420 CE	direct C14	M	double	nonUDG	53434085	21126103	73.854	1.771	0.6077	0.285745	0.346134	1.21134	0.147758	0.116611	0.120462	0.0834745	64.6753	73	Med_WEU
KAF002	AJ409	Kastelholm	Kastelholm	Åland, Finland	1422-1456 CE	direct C14	F	double	nonUDG	38122305	12212488	70.826	2.119	0.3591	0.327028	0.00160423	0.00490548	0.0965867	0.0742821	0.0679689	0.0459497	66.1938	75	Med_WEU
SNE002	AJ464	Deventer	Stadhuiskwartier	Netherlands	1350-1425 CE	contextual	F	double	nonUDG	111130206	20092400	38.8305	2.05502	0.5474	0.453583	0.0159198	0.0350979	0.0822528	0.0479678	0.0757051	0.0407973	61.2714	62	Med_WEU
SNE004	AJ468	Deventer	Stadhuiskwartier	Netherlands	1529-1794 CE	direct C14	M	double	nonUDG	22475181	5630091	52.34	1.994	0.1547	0.0697764	0.0853057	1.22256	0.0979581	0.070171	0.0865523	0.0545288	61.8297	64	Med_WEU
VOB001	AJ469	Voorburg	Forum Hadriani	Netherlands	120-230 CE	direct C14	F	double	nonUDG	61916031	35685349	77.954	1.335	0.8786	0.715067	0.00256349	0.00358496	0.150414	0.108211	0.158168	0.109486	55.384	53	Roman_WEU
VOB003	AJ472	Voorburg	Forum Hadriani	Netherlands	120-230 CE	indirect C14	F	double	nonUDG	48694254	27825662	81.792	1.412	0.706	0.583047	0.00239372	0.00410554	0.100632	0.0722344	0.10048	0.0728743	57.0998	56	Roman_WEU
PZA001	AJ473	Petronell	Carnuntum Zivilstadt	Austria	129-235 CE	direct C14	F	double	nonUDG	16721467	8803974	78.733	1.456	0.2304	0.193405	0.00531454	0.0274788	0.186329	0.126699	0.173591	0.120596	58.9176	58	Roman_CEU
PZA002	AJ477	Petronell	Carnuntum Zivilstadt	Austria	80-216 CE	direct C14	M	double	nonUDG	55952191	8834740	66.851	3.595	0.2408	0.102798	0.120967	1.17674	0.152052	0.118487	0.141137	0.10578	61.3888	63	Roman_CEU
PZA003	AJ482	Petronell	Carnuntum Zivilstadt	Austria	80-235 CE	indirect C14	M	double	nonUDG	59807400	30164666	68.937	1.358	0.8335	0.375846	0.425969	1.13336	0.197562	0.148218	0.176164	0.118706	62.1779	65	Roman_CEU
PRA001	AJ487	Prague Castle	Old Probostry	Czech Republic	1321-1417 CE	indirect C14	M	double	nonUDG	111297037	51099870	87.268	1.887	1.2373	0.546831	0.640973	1.17216	0.092026	0.0671538	0.0975732	0.0689297	54.4853	53	Med_CEU
PRA002	AJ495	Prague Castle	Old Probostry	Czech Republic	1277-1387 CE	indirect C14	F	double	nonUDG	111797282	19794997	85.044	4.761	0.4729	0.372393	0.001289	0.0034614	0.0870245	0.067775	0.0932185	0.0689373	53.7371	52	Med_CEU
MEP001	AJ523	Mértola	Mértola	Portugal	1161-1259 CE	direct C14	M	double	nonUDG	66742275	21397481	50.675	1.548	0.5615	0.244828	0.290785	1.18771	0.147368	0.108499	0.149985	0.110293	58.9897	59	Med_Portugal
MEP002	AJ528	Mértola	Mértola	Portugal	1166-1261 CE	direct C14	M	double	nonUDG	123140407	31885823	60.768	2.294	0.7475	0.317175	0.376805	1.188	0.175869	0.109283	0.193962	0.117315	52.7177	51	Med_Portugal
MEP003	AJ530	Mértola	Mértola	Portugal	1166-1261 CE	indirect C14	F	double	nonUDG	129533161	31116542	51.314	2.1	0.7736	0.637766	0.00242365	0.00380022	0.193895	0.14331	0.201615	0.145069	56	54	Med_Portugal
ATU002	AJ535	Althiburos	Althiburos	Tunisia	706-883 CE	direct C14	F	double	nonUDG	70923765	40555873	72.824	1.257	1.0215	0.876307	0.0031369	0.00357968	0.147963	0.104508	0.147486	0.103942	56.6993	55	Med_Tunisia
Ass_1		Assos	Assos	Turkey	End of the 7th C CE	contextual	M	double	halfUDG	324220381	226493331	82.4177	1.091	6.2753	2.25951	2.55325	1.13	0.0711698	0.0113642	0.0746696	0.0145989	62.4374	55	Byzantine_Turkey
Ass_2		Assos	Assos	Turkey	End of the 7th C CE	contextual	M	double	halfUDG	179677997	24533806	16.5382	1.065	0.6171	0.230703	0.259452	1.12461	0.0821642	0.0152195	0.0829402	0.0172488	56.5491	50	Byzantine_Turkey
Car_4		Caričin Grad	Caričin Grad	Serbia	535-615 CE	contextual	F	double	halfUDG	1388902620	577012581	49.8943	1.11151	16.2861	11.0016	0.0439844	0.003998	0.0450721	0.00983638	0.0464384	0.010646	63.4973	57	Byzantine_Serbia
Car_5		Caričin Grad	Caričin Grad	Serbia	535-615 CE	contextual	F	double	halfUDG	98553351	42527038	53.005	1.1	1.2293	0.983119	0.00297554	0.00302663	0.0560266	0.0111944	0.0568013	0.01304	64.954	59	Byzantine_Serbia
Car_7		Caričin Grad	Caričin Grad	Serbia	535-615 CE	contextual	M	double	halfUDG	180476464	83413669	58.242	1.152	2.3359	0.824781	0.909676	1.10293	0.0391897	0.00937771	0.0415202	0.010779	63.101	57	Byzantine_Serbia
KR150770		Caričin Grad	Caričin Grad	Serbia	535-615 CE	contextual	M	double	nonUDG	215330515	51951491	80.427	3.161	1.6995	0.580236	0.623033	1.07376	0.216488	0.139279	0.237778	0.159299	73.7565	69	Byzantine_Serbia
TRU001	RA19	York	Tanner Row	England, UK	Roman (2nd-4th C CE)	contextual	F	double	nonUDG	67369161	45064964	89.455	1.33	1.2625	1.0671	0.00384594	0.0036041	0.0941622	0.0698631	0.0761225	0.0537486	63.0604	68	Roman_WEU
TRU002	RA6	York	Tanner Row	England, UK	Roman (2nd-4th C CE)	contextual	M	double	nonUDG	69498284	10359934	52.195	3.471	0.322	0.13005	0.153894	1.18334	0.0600659	0.0376036	0.0360562	0.0224846	69.924	76	Roman_WEU
Sulz3		Castle Sulzbach	Castle Sulzbach	Germany	8 to early 10th C CE	contextual	F	double	halfUDG	89634595	56394343	77.753	1.098	1.8179	1.352	0.00464431	0.00343514	0.0354793	0.00764622	0.0378448	0.00948673	72.5555	67	Med_CEU
Sulz7		Castle Sulzbach	Castle Sulzbach	Germany	8 to early 10th C CE	contextual	F	double	halfUDG	70170142	41613459	72.985	1.089	1.3266	0.943142	0.00298396	0.00316385	0.0359402	0.00642446	0.0367263	0.00868923	71.603	67	Med_CEU
