# Supplementary material for: Palaeogenomic analysis of black rat (Rattus rattus) reveals multiple European introductions associated with human economic history
Source: Nat Commun. 2022 May 3;13:2399. doi: 10.1038/s41467-022-30009-z (PMC9064997; doi:10.1038/s41467-022-30009-z)
Supplement: Supplementary file 6 — Supplementary Data 3 [file 41467_2022_30009_MOESM6_ESM.xlsx]

## Sheet: DataS3_Radiocarbon_dates
Data S3. Radiocarbon dates on samples included in whole genome analysis
Location	Site	Country	Contextual dating	Sample ID (direct)	Sample IDs (indirect)	Notes	Reference	Date lab reference	Uncal date	sd	d13C	d13C_method	d15N	Date cal CE (95.4%, overall range)	Outside of indicative terrestrial range?	Indicative % Marine	Date cal CE after indicative correction (95.4%, overall range)	Offset in median calibrated date following correction (years)
Gatehampton Villa	Gatehampton Villa	England, UK	Roman		GAU001, GAU002	Rat bone from same deposit dated	Walker et al. 2019	Beta-37717	1760	30	-17.9	AMS		246-381	Yes	23.3333	265-535	111
Gatehampton Villa	Gatehampton Villa	England, UK	Roman		GAU001, GAU002	Rat bone from same deposit dated	Walker et al. 2019	UBA-40928	1755	27	-19.3	AMS		247-379	No
Kilton Castle	Kilton Castle	England, UK	17th Century C		KLT001	Rat bone from same deposit dated		OxA-36673	604	23	-20.27	IRMS	10.2	1303-1402	No
Kastelholm	Kastelholm	Aland, Finland	15th Century CE	KAF001				Wk-51518	569	21	-18.71	IRMS	11.58	1328-1420	No
Kastelholm	Kastelholm	Aland, Finland	15th Century CE	KAF002				Wk-51519	463	21	-17.4	IRMS	11.79	1422-1456	Yes	28.8889	1515-1655	137
Buda Castle	Teleki Palace	Hungary	14th-15th Century CE	BUD003	BUD002			Wk-51520	642	21	-18.76	IRMS	6.9	1288-1395	No
Buda Castle	Teleki Palace	Hungary	Ottoman phase (1541-1699 CE)	BUD004	BUD001			MAMS-46369	175	19	-21.2	AMS		1662-1950	No
Deventer	Stadhuiskwartier	Netherlands	1350-1425 CE	SNE002				Wk-51521	failed - insufficient collagen						No
Deventer	Stadhuiskwartier	Netherlands	1620-1650 CE	SNE004				MAMS-46370	263	19	-21.8	AMS		1527-1794	No
Voorburg	Forum Hadriani	Netherlands	170-270 CE	VOB001	VOB002, VOB003			Wk-51522	1877	20	-19.8	AMS		120-230	No
Petronell	Carnuntum Zivilstadt	Austria	4th Century CE	PZA001				Wk-51523	1854	20	-18.03	IRMS	11.88	129-235	Yes	21.8889	241-367	114
Petronell	Carnuntum Zivilstadt	Austria	Last decades of 3rd Century CE	PZA002	PZA003			MAMS-46371	1869	20	-21.9	AMS		125-229	No
Prague Castle	Old Probostry	Czech Republic	14-15th Century CE		PRA002	Rat bone from same deposit dated		Wk-51524	679	21	-18.6	IRMS	7.25	1277-1387	No
Prague Castle	Old Probostry	Czech Republic	10-11th Century CE		PRA001	Rat bone from same deposit dated		OxA-39167	571	19	-21.7	IRMS	7.2	1321-1417	No
Mértola	Mértola	Portugal	1200-1225 CE	MEP001				Wk-51525	852	21	-18.23	IRMS	8.92	1161-1259	Yes	19.6667	1230-1291	71
Mértola	Mértola	Portugal	1200-1225 CE	MEP002	MEP003			Wk-51526	843	21	-17.48	IRMS	9.08	1166-1261	Yes	28	1272-1385	83
Althiburos	Althiburos	Tunisia	250-400 CE	ATU001	ATU002			Wk-51527	1222	21	-18.49	IRMS	8.89	706-883	Yes	16.7778	834-990	115
