# Supplementary material for: Palaeogenomic analysis of black rat (Rattus rattus) reveals multiple European introductions associated with human economic history
Source: Nat Commun. 2022 May 3;13:2399. doi: 10.1038/s41467-022-30009-z (PMC9064997; doi:10.1038/s41467-022-30009-z)
Supplement: Supplementary file 7 — Supplementary Data 4 [file 41467_2022_30009_MOESM7_ESM.xlsx]

## Sheet: DataS4.1_F4_symmetry
Data S4.1. F4-statistics for the grouping of samples from the same site.
Outgroup	Other Ind	Ind1	Ind2	F4	Z	SD	nBABA	nABBA	nSNPs
norvegicus	ATU002	Ass1	Ass2	-1.5e-05	-0.093	0.00016129	10482	10508	1730074
norvegicus	BUD001	Ass1	Ass2	-0.0001	-0.743	0.00013459	10852	11034	1830139
norvegicus	BUD003	Ass1	Ass2	-0.000181	-1.121	0.000161463	9502	9794	1613376
norvegicus	BUD004	Ass1	Ass2	-6.2e-05	-0.417	0.000148681	9168	9266	1571448
norvegicus	Car_4	Ass1	Ass2	4.3e-05	0.253	0.00016996	18906	18784	2855551
norvegicus	Car_5	Ass1	Ass2	-7.5e-05	-0.441	0.000170068	11872	12014	1892488
norvegicus	Car_7	Ass1	Ass2	-0.000115	-0.682	0.000168622	15344	15625	2432678
norvegicus	CP-5999	Ass1	Ass2	0.000253	2.034	0.000124385	18228	17502	2875065
norvegicus	GAU001	Ass1	Ass2	-5.8e-05	-0.325	0.000178462	6801	6868	1163259
norvegicus	GAU002	Ass1	Ass2	-0.000458	-1.944	0.000235597	2160	2335	380876
norvegicus	KAF001	Ass1	Ass2	-2.7e-05	-0.157	0.000171975	7146	7179	1202551
norvegicus	KAF002	Ass1	Ass2	-0.000145	-0.757	0.000191546	4662	4775	775590
norvegicus	KLT001	Ass1	Ass2	-0.000338	-2.137	0.000158166	11156	11780	1845571
norvegicus	KR150770	Ass1	Ass2	0.00011	0.666	0.000165165	12068	11848	1997666
norvegicus	MDT002	Ass1	Ass2	-6.8e-05	-0.562	0.000120996	11538	11674	1982632
norvegicus	MEP001	Ass1	Ass2	2.5e-05	0.165	0.000151515	6796	6767	1143655
norvegicus	MEP002	Ass1	Ass2	-2.2e-05	-0.145	0.000151724	8112	8142	1383092
norvegicus	MEP003	Ass1	Ass2	-4.1e-05	-0.273	0.000150183	8036	8092	1364591
norvegicus	PRA001	Ass1	Ass2	-0.000254	-1.484	0.000171159	11498	11986	1917632
norvegicus	PRA002	Ass1	Ass2	-0.000399	-2.068	0.00019294	4940	5279	850358
norvegicus	PZA001	Ass1	Ass2	-0.000227	-1.139	0.000199298	2914	3032	519546
norvegicus	PZA002	Ass1	Ass2	-0.000209	-0.949	0.000220232	2925	3032	512299
norvegicus	PZA003	Ass1	Ass2	-0.000106	-0.613	0.00017292	8817	8978	1508179
norvegicus	SML001	Ass1	Ass2	-0.000115	-0.779	0.000147625	8802	8976	1512632
norvegicus	SML002	Ass1	Ass2	-7.5e-05	-0.532	0.000140977	12866	13030	2173523
norvegicus	SML004	Ass1	Ass2	-0.000143	-0.937	0.000152615	9899	10138	1673184
norvegicus	SML005	Ass1	Ass2	-5.2e-05	-0.343	0.000151603	12790	12900	2115206
norvegicus	SNE002	Ass1	Ass2	-0.000252	-1.47	0.000171429	6614	6890	1093134
norvegicus	SNE004	Ass1	Ass2	-0.000375	-1.738	0.000215765	2072	2210	368450
norvegicus	Sulz3	Ass1	Ass2	-0.000148	-0.903	0.000163898	14100	14435	2269375
norvegicus	Sulz7	Ass1	Ass2	-5e-05	-0.303	0.000165017	12228	12326	1962966
norvegicus	TRU001	Ass1	Ass2	-0.000143	-0.706	0.00020255	12338	12620	1980731
norvegicus	TRU002	Ass1	Ass2	-0.000507	-2.236	0.000226744	4474	4843	727263
norvegicus	VOB001	Ass1	Ass2	-0.000283	-1.375	0.000205818	9549	9994	1572464
norvegicus	VOB003	Ass1	Ass2	-0.000323	-1.588	0.000203401	8327	8772	1376329
norvegicus	ZMB001	Ass1	Ass2	-0.000176	-1.172	0.000150171	10076	10374	1693235
norvegicus	ZMB002	Ass1	Ass2	-4.6e-05	-0.317	0.00014511	11016	11099	1823259
norvegicus	ZMB003	Ass1	Ass2	4.6e-05	0.331	0.000138973	13581	13480	2222210
norvegicus	Ass1	BUD001	BUD003	0.000746	6.096	0.000122375	12805	10977	2451621
norvegicus	Ass2	BUD001	BUD003	0.000659	4.955	0.000132997	5252	4554	1060321
norvegicus	ATU002	BUD001	BUD003	0.00108	8.141	0.000132662	7866	6228	1517021
norvegicus	Car_4	BUD001	BUD003	0.001071	7.91	0.000135398	13690	11028	2484883
norvegicus	Car_5	BUD001	BUD003	0.001196	8.305	0.00014401	8914	6952	1641136
norvegicus	Car_7	BUD001	BUD003	0.001162	8.596	0.000135179	11360	8917	2102921
norvegicus	CP-5999	BUD001	BUD003	0.000487	4.493	0.000108391	12424	11206	2500608
norvegicus	GAU001	BUD001	BUD003	0.001463	8.866	0.000165012	5404	3904	1024776
norvegicus	GAU002	BUD001	BUD003	0.001273	6.121	0.000207973	1776	1344	338574
norvegicus	KAF001	BUD001	BUD003	0.00158	10.357	0.000152554	5864	4182	1064515
norvegicus	KAF002	BUD001	BUD003	0.001543	9.221	0.000167335	3826	2766	686294
norvegicus	KLT001	BUD001	BUD003	0.001381	9.818	0.00014066	8920	6692	1612786
norvegicus	KR150770	BUD001	BUD003	0.000993	7.289	0.000136233	8706	6994	1724201
norvegicus	MDT002	BUD001	BUD003	0.000525	4.955	0.000105954	8352	7436	1745284
norvegicus	MEP001	BUD001	BUD003	0.000695	4.544	0.000152949	4996	4296	1005997
norvegicus	MEP002	BUD001	BUD003	0.000623	4.966	0.000125453	5941	5184	1216808
norvegicus	MEP003	BUD001	BUD003	0.000584	4.433	0.000131739	5784	5082	1203675
norvegicus	PRA001	BUD001	BUD003	0.00387	23.948	0.0001616	11723	5142	1700523
norvegicus	PRA002	BUD001	BUD003	0.003689	19.961	0.00018481	5114	2305	761508
norvegicus	PZA001	BUD001	BUD003	0.000916	5.341	0.000171503	2237	1814	461720
norvegicus	PZA002	BUD001	BUD003	0.001097	6.114	0.000179424	2279	1781	453819
norvegicus	PZA003	BUD001	BUD003	0.001094	7.948	0.000137645	6707	5257	1325428
norvegicus	SML001	BUD001	BUD003	0.00052	3.672	0.000141612	6448	5752	1339705
norvegicus	SML002	BUD001	BUD003	0.000465	3.736	0.000124465	9244	8355	1910530
norvegicus	SML004	BUD001	BUD003	0.000463	3.524	0.000131385	7186	6500	1485354
norvegicus	SML005	BUD001	BUD003	0.000495	3.984	0.000124247	9198	8278	1856158
norvegicus	SNE002	BUD001	BUD003	0.001601	9.638	0.000166113	5402	3864	960883
norvegicus	SNE004	BUD001	BUD003	0.001981	9.295	0.000213125	1925	1276	327825
norvegicus	Sulz3	BUD001	BUD003	0.003749	22.679	0.000165307	13707	6304	1974742
norvegicus	Sulz7	BUD001	BUD003	0.003664	22.462	0.00016312	11655	5433	1698129
norvegicus	TRU001	BUD001	BUD003	0.001651	10.407	0.000158643	9858	7009	1726053
norvegicus	TRU002	BUD001	BUD003	0.002202	11.754	0.00018734	3994	2556	653097
norvegicus	VOB001	BUD001	BUD003	0.001474	9.475	0.000155567	7576	5547	1376354
norvegicus	VOB003	BUD001	BUD003	0.001528	9.595	0.00015925	6680	4838	1205168
norvegicus	ZMB001	BUD001	BUD003	0.000503	4.036	0.000124628	7476	6718	1505661
norvegicus	ZMB002	BUD001	BUD003	0.000406	3.287	0.000123517	7860	7202	1619262
norvegicus	ZMB003	BUD001	BUD003	0.000522	4.311	0.000121086	9772	8750	1960648
norvegicus	Ass1	BUD001	BUD004	5.9e-05	0.514	0.000114786	11701	11562	2377993
norvegicus	Ass2	BUD001	BUD004	0.000111	0.856	0.000129673	4944	4828	1042893
norvegicus	ATU002	BUD001	BUD004	0.000171	1.354	0.000126292	6980	6728	1473449
norvegicus	Car_4	BUD001	BUD004	0.000183	1.559	0.000117383	12220	11780	2405965
norvegicus	Car_5	BUD001	BUD004	0.000302	2.333	0.000129447	7952	7468	1602273
norvegicus	Car_7	BUD001	BUD004	0.000127	1.015	0.000125123	10058	9796	2060490
norvegicus	CP-5999	BUD001	BUD004	0.00025	2.44	0.000102459	11788	11182	2421612
norvegicus	GAU001	BUD001	BUD004	0.000279	1.883	0.000148168	4660	4381	996586
norvegicus	GAU002	BUD001	BUD004	0.000261	1.295	0.000201544	1558	1472	327198
norvegicus	KAF001	BUD001	BUD004	8.6e-05	0.616	0.00013961	4840	4752	1025162
norvegicus	KAF002	BUD001	BUD004	0.000117	0.779	0.000150193	3216	3138	660024
norvegicus	KLT001	BUD001	BUD004	0.000277	2.192	0.000126369	7782	7346	1573626
norvegicus	KR150770	BUD001	BUD004	0.000209	1.697	0.000123159	7935	7580	1698218
norvegicus	MDT002	BUD001	BUD004	-7e-06	-0.068	0.000102941	7659	7671	1684174
norvegicus	MEP001	BUD001	BUD004	0.000214	1.669	0.00012822	4600	4390	976723
norvegicus	MEP002	BUD001	BUD004	0.000271	2.307	0.000117469	5619	5298	1180633
norvegicus	MEP003	BUD001	BUD004	0.000102	0.82	0.00012439	5396	5278	1165773
norvegicus	PRA001	BUD001	BUD004	0.000349	2.547	0.000137024	8176	7604	1638593
norvegicus	PRA002	BUD001	BUD004	0.000397	2.522	0.000157415	3644	3356	725310
norvegicus	PZA001	BUD001	BUD004	0.000159	0.934	0.000170236	2006	1934	445235
norvegicus	PZA002	BUD001	BUD004	0.0002	1.142	0.000175131	2046	1959	436673
norvegicus	PZA003	BUD001	BUD004	0.000301	2.336	0.000128853	6060	5674	1285072
norvegicus	SML001	BUD001	BUD004	0.000176	1.464	0.000120219	6040	5816	1281937
norvegicus	SML002	BUD001	BUD004	-0.000133	-1.172	0.000113481	8394	8638	1841433
norvegicus	SML004	BUD001	BUD004	-1e-05	-0.083	0.000120482	6581	6596	1411629
norvegicus	SML005	BUD001	BUD004	5.2e-05	0.433	0.000120092	8518	8424	1796746
norvegicus	SNE002	BUD001	BUD004	0.000196	1.417	0.00013832	4544	4362	933286
norvegicus	SNE004	BUD001	BUD004	0.000325	1.551	0.000209542	1560	1458	314273
norvegicus	Sulz3	BUD001	BUD004	0.000359	2.553	0.000140619	9774	9082	1927005
norvegicus	Sulz7	BUD001	BUD004	0.000301	2.148	0.00014013	8366	7863	1668746
norvegicus	TRU001	BUD001	BUD004	0.000218	1.587	0.000137366	8340	7972	1685110
norvegicus	TRU002	BUD001	BUD004	0.000173	0.998	0.000173347	3074	2966	618954
norvegicus	VOB001	BUD001	BUD004	0.000257	1.759	0.000146106	6538	6192	1345514
norvegicus	VOB003	BUD001	BUD004	0.000316	2.147	0.000147182	5766	5396	1173793
norvegicus	ZMB001	BUD001	BUD004	0.000117	0.954	0.000122642	6795	6628	1424792
norvegicus	ZMB002	BUD001	BUD004	7.9e-05	0.688	0.000114826	7350	7228	1539073
norvegicus	ZMB003	BUD001	BUD004	7.3e-05	0.655	0.00011145	8918	8780	1872991
norvegicus	Ass1	BUD003	BUD004	-0.000681	-5.887	0.000115679	8976	10410	2106089
norvegicus	Ass2	BUD003	BUD004	-0.000551	-4.151	0.000132739	3729	4232	914507
norvegicus	ATU002	BUD003	BUD004	-0.000868	-6.357	0.000136542	5150	6284	1305629
norvegicus	Car_4	BUD003	BUD004	-0.000816	-6.154	0.000132597	9232	10974	2134812
norvegicus	Car_5	BUD003	BUD004	-0.000814	-5.998	0.000135712	5832	6982	1413238
norvegicus	Car_7	BUD003	BUD004	-0.000974	-7.322	0.000133024	7342	9103	1807939
norvegicus	CP-5999	BUD003	BUD004	-0.000318	-2.765	0.000115009	9244	9926	2148120
norvegicus	GAU001	BUD003	BUD004	-0.001079	-7.074	0.00015253	3336	4290	883788
norvegicus	GAU002	BUD003	BUD004	-0.000959	-4.697	0.000204173	1116	1397	292522
norvegicus	KAF001	BUD003	BUD004	-0.001451	-9.376	0.000154757	3408	4737	915764
norvegicus	KAF002	BUD003	BUD004	-0.001348	-8.06	0.000167246	2308	3106	591813
norvegicus	KLT001	BUD003	BUD004	-0.001117	-7.598	0.000147012	5590	7141	1387709
norvegicus	KR150770	BUD003	BUD004	-0.000715	-5.162	0.000138512	5884	6944	1482741
norvegicus	MDT002	BUD003	BUD004	-0.000465	-4.117	0.000112946	6092	6791	1502527
norvegicus	MEP001	BUD003	BUD004	-0.000515	-3.665	0.000140518	3516	3962	866293
norvegicus	MEP002	BUD003	BUD004	-0.000397	-3.156	0.000125792	4270	4686	1050470
norvegicus	MEP003	BUD003	BUD004	-0.000353	-2.75	0.000128364	4270	4636	1037481
norvegicus	PRA001	BUD003	BUD004	-0.00337	-20.556	0.000163942	4294	9227	1463740
norvegicus	PRA002	BUD003	BUD004	-0.003062	-16.786	0.000182414	2031	4035	654420
norvegicus	PZA001	BUD003	BUD004	-0.000818	-4.473	0.000182875	1541	1866	397755
norvegicus	PZA002	BUD003	BUD004	-0.001002	-5.354	0.00018715	1488	1880	390853
norvegicus	PZA003	BUD003	BUD004	-0.000812	-6.043	0.00013437	4426	5352	1141888
norvegicus	SML001	BUD003	BUD004	-0.000319	-2.379	0.00013409	4788	5156	1153369
norvegicus	SML002	BUD003	BUD004	-0.000452	-3.629	0.000124552	6806	7549	1642195
norvegicus	SML004	BUD003	BUD004	-0.000497	-3.85	0.000129091	5316	5952	1278693
norvegicus	SML005	BUD003	BUD004	-0.000457	-3.552	0.00012866	6718	7448	1596312
norvegicus	SNE002	BUD003	BUD004	-0.001446	-9.136	0.000158275	3158	4354	826884
norvegicus	SNE004	BUD003	BUD004	-0.0012	-5.938	0.000202088	1139	1478	282901
norvegicus	Sulz3	BUD003	BUD004	-0.003202	-19.305	0.000165864	5406	10840	1697021
norvegicus	Sulz7	BUD003	BUD004	-0.003109	-19.34	0.000160755	4596	9133	1459525
norvegicus	TRU001	BUD003	BUD004	-0.001365	-9.289	0.000146948	5772	7798	1484070
norvegicus	TRU002	BUD003	BUD004	-0.002091	-12.038	0.0001737	2164	3336	560763
norvegicus	VOB001	BUD003	BUD004	-0.001238	-8.29	0.000149337	4662	6130	1186256
norvegicus	VOB003	BUD003	BUD004	-0.001288	-8.313	0.000154938	4014	5350	1037650
norvegicus	ZMB001	BUD003	BUD004	-0.000304	-2.452	0.00012398	5587	5982	1296916
norvegicus	ZMB002	BUD003	BUD004	-0.00039	-3.192	0.00012218	5960	6504	1393981
norvegicus	ZMB003	BUD003	BUD004	-0.000374	-3.238	0.000115503	7242	7874	1686916
norvegicus	Ass1	Car_4	Car_5	0.000583	4.392	0.000132741	22139	19516	4498905
norvegicus	Ass2	Car_4	Car_5	0.000316	2.45	0.00012898	8745	8140	1915395
norvegicus	ATU002	Car_4	Car_5	0.000411	2.832	0.000145127	12622	11495	2741737
norvegicus	BUD001	Car_4	Car_5	0.000449	3.768	0.000119161	13100	11808	2879748
norvegicus	BUD003	Car_4	Car_5	0.000531	3.8	0.000139737	11808	10448	2560351
norvegicus	BUD004	Car_4	Car_5	0.000503	4.077	0.000123375	11050	9808	2470700
norvegicus	CP-5999	Car_4	Car_5	0.000693	6.018	0.000115155	22280	19086	4606884
norvegicus	GAU001	Car_4	Car_5	0.000456	2.58	0.000176744	8402	7560	1847967
norvegicus	GAU002	Car_4	Car_5	0.000562	2.762	0.000203476	2760	2420	605755
norvegicus	KAF001	Car_4	Car_5	0.000362	2.522	0.000143537	8603	7908	1919254
norvegicus	KAF002	Car_4	Car_5	0.000436	2.798	0.000155826	5702	5162	1239855
norvegicus	KLT001	Car_4	Car_5	0.000534	3.457	0.000154469	14009	12450	2918964
norvegicus	MDT002	Car_4	Car_5	0.000309	2.711	0.00011398	14000	13020	3173142
norvegicus	MEP001	Car_4	Car_5	0.000365	2.654	0.000137528	8146	7485	1810448
norvegicus	MEP002	Car_4	Car_5	0.000375	2.844	0.000131857	9742	8922	2187885
norvegicus	MEP003	Car_4	Car_5	0.000327	2.657	0.000123071	9556	8848	2168426
norvegicus	PRA001	Car_4	Car_5	0.000376	2.696	0.000139466	14062	12916	3050798
norvegicus	PRA002	Car_4	Car_5	0.000457	2.886	0.000158351	6378	5754	1366209
norvegicus	PZA001	Car_4	Car_5	0.000719	4.194	0.000171435	3774	3180	824662
norvegicus	PZA002	Car_4	Car_5	0.000642	3.282	0.000195612	3818	3292	817255
norvegicus	PZA003	Car_4	Car_5	0.00039	2.405	0.000162162	10808	9874	2394597
norvegicus	SML001	Car_4	Car_5	0.000463	3.438	0.000134671	11192	10065	2435530
norvegicus	SML002	Car_4	Car_5	0.000498	3.939	0.000126428	16051	14318	3477626
norvegicus	SML004	Car_4	Car_5	0.000435	3.34	0.00013024	12464	11286	2708799
norvegicus	SML005	Car_4	Car_5	0.000365	2.873	0.000127045	15530	14296	3376154
norvegicus	SNE002	Car_4	Car_5	0.000353	2.35	0.000150213	8099	7488	1731658
norvegicus	SNE004	Car_4	Car_5	0.000656	3.836	0.000171011	2801	2416	587458
norvegicus	Sulz3	Car_4	Car_5	0.000324	2.308	0.000140381	16948	15789	3583160
norvegicus	Sulz7	Car_4	Car_5	0.000325	2.345	0.000138593	14478	13480	3074030
norvegicus	TRU001	Car_4	Car_5	0.000569	2.975	0.000191261	15450	13668	3130426
norvegicus	TRU002	Car_4	Car_5	0.000438	2.191	0.000199909	5694	5190	1149785
norvegicus	VOB001	Car_4	Car_5	0.000504	2.571	0.000196033	11873	10626	2475349
norvegicus	VOB003	Car_4	Car_5	0.000558	2.821	0.000197802	10527	9316	2169561
norvegicus	ZMB001	Car_4	Car_5	0.000207	1.606	0.000128892	12446	11876	2758610
norvegicus	ZMB002	Car_4	Car_5	0.000159	1.215	0.000130864	13370	12900	2960249
norvegicus	ZMB003	Car_4	Car_5	0.000287	2.312	0.000124135	16428	15398	3589465
norvegicus	Ass1	Car_4	Car_7	0.000441	3.021	0.000145978	28414	25863	5785981
norvegicus	Ass2	Car_4	Car_7	0.000177	1.388	0.000127522	10991	10556	2460440
norvegicus	ATU002	Car_4	Car_7	0.00037	2.416	0.000153146	16226	14926	3520335
norvegicus	BUD001	Car_4	Car_7	0.000406	3.205	0.000126677	16841	15334	3706632
norvegicus	BUD003	Car_4	Car_7	0.000604	4.336	0.000139299	15292	13312	3277077
norvegicus	BUD004	Car_4	Car_7	0.00038	3.18	0.000119497	14046	12840	3173655
norvegicus	CP-5999	Car_4	Car_7	0.000321	2.798	0.000114725	27611	25712	5920468
norvegicus	GAU001	Car_4	Car_7	0.000354	1.95	0.000181538	10558	9722	2358298
norvegicus	GAU002	Car_4	Car_7	0.000318	1.613	0.000197148	3381	3136	770663
norvegicus	KAF001	Car_4	Car_7	0.000275	1.883	0.000146044	10886	10216	2444288
norvegicus	KAF002	Car_4	Car_7	0.000362	2.42	0.000149587	7162	6590	1579427
norvegicus	KLT001	Car_4	Car_7	0.000504	3.243	0.000155412	17949	16058	3753904
norvegicus	MDT002	Car_4	Car_7	0.000322	2.899	0.000111073	17906	16598	4057567
norvegicus	MEP001	Car_4	Car_7	0.000229	1.7	0.000134706	10271	9740	2319468
norvegicus	MEP002	Car_4	Car_7	0.00017	1.298	0.000130971	12236	11758	2804953
norvegicus	MEP003	Car_4	Car_7	0.000189	1.521	0.00012426	12039	11514	2778418
norvegicus	PRA001	Car_4	Car_7	0.000446	3.143	0.000141903	18202	16458	3907923
norvegicus	PRA002	Car_4	Car_7	0.000471	2.988	0.000157631	8122	7302	1741107
norvegicus	PZA001	Car_4	Car_7	0.000364	2.038	0.000178606	4696	4312	1054001
norvegicus	PZA002	Car_4	Car_7	0.000401	2.146	0.000186859	4682	4264	1040870
norvegicus	PZA003	Car_4	Car_7	0.000269	1.697	0.000158515	13436	12612	3063632
norvegicus	SML001	Car_4	Car_7	0.000396	2.96	0.000133784	14116	12886	3107286
norvegicus	SML002	Car_4	Car_7	0.000423	3.219	0.000131407	20421	18535	4453623
norvegicus	SML004	Car_4	Car_7	0.000422	3.159	0.000133587	15701	14248	3446665
norvegicus	SML005	Car_4	Car_7	0.000255	1.858	0.000137244	19768	18662	4331024
norvegicus	SNE002	Car_4	Car_7	0.000364	2.478	0.000146893	10339	9530	2223655
norvegicus	SNE004	Car_4	Car_7	0.000461	2.707	0.000170299	3526	3180	750315
norvegicus	Sulz3	Car_4	Car_7	0.000281	1.981	0.000141848	21936	20640	4618065
norvegicus	Sulz7	Car_4	Car_7	0.000314	2.214	0.000141825	18773	17524	3973232
norvegicus	TRU001	Car_4	Car_7	0.000502	2.572	0.000195179	19715	17692	4027210
norvegicus	TRU002	Car_4	Car_7	0.000329	1.626	0.000202337	7217	6730	1479849
norvegicus	VOB001	Car_4	Car_7	0.000311	1.577	0.00019721	14978	13988	3183129
norvegicus	VOB003	Car_4	Car_7	0.000403	2.036	0.000197937	13337	12212	2787685
norvegicus	ZMB001	Car_4	Car_7	0.000244	1.843	0.000132393	15744	14888	3503560
norvegicus	ZMB002	Car_4	Car_7	0.000248	1.925	0.000128831	17136	16200	3765521
norvegicus	ZMB003	Car_4	Car_7	0.000347	2.695	0.000128757	21128	19538	4580058
norvegicus	Ass1	Car_4	KR150770	0.000592	4.25	0.000139294	22360	19582	4688820
norvegicus	Ass2	Car_4	KR150770	0.00049	3.565	0.000137447	8924	7934	2018201
norvegicus	ATU002	Car_4	KR150770	0.000691	4.27	0.000161827	13150	11169	2867155
norvegicus	BUD001	Car_4	KR150770	0.000696	5.406	0.000128746	13610	11502	3028375
norvegicus	BUD003	Car_4	KR150770	0.000708	4.783	0.000148024	12102	10217	2662213
norvegicus	BUD004	Car_4	KR150770	0.000776	6.188	0.000125404	11460	9446	2595548
norvegicus	CP-5999	Car_4	KR150770	0.001123	9.579	0.000117236	23464	18088	4788007
norvegicus	GAU001	Car_4	KR150770	0.000654	3.514	0.000186113	8685	7424	1929152
norvegicus	GAU002	Car_4	KR150770	0.000808	4.02	0.000200995	2826	2320	627423
norvegicus	KAF001	Car_4	KR150770	0.000683	4.374	0.00015615	9020	7662	1989566
norvegicus	KAF002	Car_4	KR150770	0.000771	4.784	0.000161162	5906	4918	1282189
norvegicus	KLT001	Car_4	KR150770	0.00063	3.761	0.000167509	14276	12346	3062169
norvegicus	MDT002	Car_4	KR150770	0.000525	4.371	0.00012011	14306	12580	3285794
norvegicus	MEP001	Car_4	KR150770	0.000599	4.133	0.000144931	8380	7249	1889151
norvegicus	MEP002	Car_4	KR150770	0.000482	3.482	0.000138426	9880	8779	2283102
norvegicus	MEP003	Car_4	KR150770	0.000523	3.854	0.000135703	9776	8596	2259083
norvegicus	PRA001	Car_4	KR150770	0.000505	3.206	0.000157517	14322	12718	3171885
norvegicus	PRA002	Car_4	KR150770	0.000616	3.54	0.000174011	6382	5517	1404983
norvegicus	PZA001	Car_4	KR150770	0.0007	4.118	0.000169985	3782	3182	857439
norvegicus	PZA002	Car_4	KR150770	0.000571	2.86	0.00019965	3670	3187	846373
norvegicus	PZA003	Car_4	KR150770	0.000335	1.964	0.00017057	10675	9836	2499410
norvegicus	SML001	Car_4	KR150770	0.000494	3.565	0.000138569	11050	9814	2504034
norvegicus	SML002	Car_4	KR150770	0.000603	4.449	0.000135536	16158	13985	3603268
norvegicus	SML004	Car_4	KR150770	0.000394	2.863	0.000137618	12108	11018	2766533
norvegicus	SML005	Car_4	KR150770	0.000363	2.611	0.000139027	15533	14260	3508303
norvegicus	SNE002	Car_4	KR150770	0.000618	3.727	0.000165817	8336	7218	1810277
norvegicus	SNE004	Car_4	KR150770	0.000774	4.536	0.000170635	2726	2255	608469
norvegicus	Sulz3	Car_4	KR150770	0.000496	3.121	0.000158923	17626	15758	3769947
norvegicus	Sulz7	Car_4	KR150770	0.000585	3.691	0.000158494	15298	13390	3259382
norvegicus	TRU001	Car_4	KR150770	0.000601	2.914	0.000206246	15693	13716	3288519
norvegicus	TRU002	Car_4	KR150770	0.00053	2.618	0.000202445	5706	5067	1204757
norvegicus	VOB001	Car_4	KR150770	0.00064	3.138	0.000203952	12129	10464	2602698
norvegicus	VOB003	Car_4	KR150770	0.000582	2.85	0.000204211	10798	9473	2274386
norvegicus	ZMB001	Car_4	KR150770	0.000405	2.922	0.000138604	12340	11203	2804211
norvegicus	ZMB002	Car_4	KR150770	0.000336	2.325	0.000144516	13216	12201	3019610
norvegicus	ZMB003	Car_4	KR150770	0.000564	4.074	0.000138439	16711	14635	3683380
norvegicus	Ass1	Car_5	Car_7	-0.000177	-1.323	0.000133787	16278	16946	3789884
norvegicus	Ass2	Car_5	Car_7	-0.000173	-1.331	0.000129977	6705	6990	1653289
norvegicus	ATU002	Car_5	Car_7	-3.3e-05	-0.225	0.000146667	9794	9871	2326734
norvegicus	BUD001	Car_5	Car_7	-5.6e-05	-0.451	0.000124169	10057	10194	2463302
norvegicus	BUD003	Car_5	Car_7	7.5e-05	0.522	0.000143678	9081	8918	2165719
norvegicus	BUD004	Car_5	Car_7	-0.000113	-0.878	0.000128702	8392	8632	2114624
norvegicus	CP-5999	Car_5	Car_7	-0.000351	-2.998	0.000117078	15622	16976	3860610
norvegicus	GAU001	Car_5	Car_7	-0.000105	-0.58	0.000181034	6349	6514	1570966
norvegicus	GAU002	Car_5	Car_7	-0.00021	-0.995	0.000211055	2034	2141	511321
norvegicus	KAF001	Car_5	Car_7	-0.000108	-0.711	0.000151899	6547	6722	1616924
norvegicus	KAF002	Car_5	Car_7	-8.1e-05	-0.519	0.000156069	4344	4428	1041923
norvegicus	KLT001	Car_5	Car_7	-8.2e-05	-0.54	0.000151852	10616	10822	2487244
norvegicus	MDT002	Car_5	Car_7	7.9e-05	0.701	0.000112696	10814	10603	2660696
norvegicus	MEP001	Car_5	Car_7	-0.000101	-0.779	0.000129653	6132	6288	1537685
norvegicus	MEP002	Car_5	Car_7	-0.000208	-1.696	0.000122642	7302	7688	1856874
norvegicus	MEP003	Car_5	Car_7	-8.2e-05	-0.675	0.000121481	7224	7374	1831855
norvegicus	PRA001	Car_5	Car_7	6.7e-05	0.462	0.000145022	10977	10804	2574971
norvegicus	PRA002	Car_5	Car_7	-2.3e-05	-0.141	0.000163121	4776	4802	1138064
norvegicus	PZA001	Car_5	Car_7	-0.000382	-2.081	0.000183566	2696	2964	698367
norvegicus	PZA002	Car_5	Car_7	-0.00024	-1.272	0.000188679	2709	2874	689333
norvegicus	PZA003	Car_5	Car_7	-0.000151	-0.945	0.000159788	8180	8487	2030954
norvegicus	SML001	Car_5	Car_7	9e-06	0.073	0.000123288	8352	8333	2027204
norvegicus	SML002	Car_5	Car_7	-0.000114	-0.964	0.000118257	11818	12150	2915187
norvegicus	SML004	Car_5	Car_7	-1.1e-05	-0.093	0.00011828	9171	9196	2234287
norvegicus	SML005	Car_5	Car_7	-0.000137	-1.066	0.000128518	11725	12116	2840875
norvegicus	SNE002	Car_5	Car_7	-4.4e-05	-0.273	0.000161172	6306	6370	1469060
norvegicus	SNE004	Car_5	Car_7	-0.000197	-1.07	0.000184112	2012	2110	493470
norvegicus	Sulz3	Car_5	Car_7	-7.6e-05	-0.547	0.00013894	13149	13382	3061892
norvegicus	Sulz7	Car_5	Car_7	-3.9e-05	-0.28	0.000139286	11416	11520	2652839
norvegicus	TRU001	Car_5	Car_7	-7.8e-05	-0.396	0.00019697	11824	12032	2672578
norvegicus	TRU002	Car_5	Car_7	-0.000113	-0.552	0.00020471	4325	4436	978412
norvegicus	VOB001	Car_5	Car_7	-0.000144	-0.743	0.000193809	8964	9269	2119317
norvegicus	VOB003	Car_5	Car_7	-8.6e-05	-0.428	0.000200935	7985	8144	1852052
norvegicus	ZMB001	Car_5	Car_7	8e-06	0.057	0.000140351	9502	9484	2259700
norvegicus	ZMB002	Car_5	Car_7	0.000107	0.841	0.000127229	10334	10074	2437991
norvegicus	ZMB003	Car_5	Car_7	3.8e-05	0.314	0.000121019	12623	12509	2972941
norvegicus	Ass1	Car_5	KR150770	-5.7e-05	-0.459	0.000124183	11890	12066	3102033
norvegicus	Ass2	Car_5	KR150770	4.8e-05	0.394	0.000121827	5018	4954	1368243
norvegicus	ATU002	Car_5	KR150770	0.000145	1.019	0.000142296	7194	6918	1911394
norvegicus	BUD001	Car_5	KR150770	0.000273	2.345	0.000116418	7678	7124	2030769
norvegicus	BUD003	Car_5	KR150770	0.000101	0.742	0.000136119	6530	6351	1775350
norvegicus	BUD004	Car_5	KR150770	0.000191	1.626	0.000117466	6346	6012	1744793
norvegicus	CP-5999	Car_5	KR150770	0.000345	3.163	0.000109074	12306	11217	3155113
norvegicus	GAU001	Car_5	KR150770	2.4e-05	0.142	0.000169014	4783	4752	1296175
norvegicus	GAU002	Car_5	KR150770	0.000217	1.111	0.00019532	1548	1457	420006
norvegicus	KAF001	Car_5	KR150770	0.000206	1.489	0.000138348	4992	4718	1327830
norvegicus	KAF002	Car_5	KR150770	0.00024	1.579	0.000151995	3252	3048	853829
norvegicus	KLT001	Car_5	KR150770	2.5e-05	0.168	0.00014881	7823	7772	2047211
norvegicus	MDT002	Car_5	KR150770	0.000173	1.563	0.000110685	7908	7532	2175379
norvegicus	MEP001	Car_5	KR150770	9e-05	0.734	0.000122616	4640	4527	1263431
norvegicus	MEP002	Car_5	KR150770	4.6e-05	0.39	0.000117949	5510	5440	1524574
norvegicus	MEP003	Car_5	KR150770	0.000187	1.555	0.000120257	5520	5238	1502642
norvegicus	PRA001	Car_5	KR150770	-1e-06	-0.005	0.0002	7814	7815	2108498
norvegicus	PRA002	Car_5	KR150770	3e-06	0.019	0.000157895	3376	3374	926994
norvegicus	PZA001	Car_5	KR150770	-0.000141	-0.829	0.000170084	1992	2072	572931
norvegicus	PZA002	Car_5	KR150770	-5e-05	-0.259	0.00019305	2046	2074	565445
norvegicus	PZA003	Car_5	KR150770	-8.9e-05	-0.593	0.000150084	5962	6110	1671350
norvegicus	SML001	Car_5	KR150770	-6.5e-05	-0.542	0.000119926	5951	6058	1649096
norvegicus	SML002	Car_5	KR150770	6e-06	0.049	0.000122449	8636	8622	2381445
norvegicus	SML004	Car_5	KR150770	-5.3e-05	-0.423	0.000125296	6620	6716	1811241
norvegicus	SML005	Car_5	KR150770	-0.000106	-0.856	0.000123832	8468	8714	2323759
norvegicus	SNE002	Car_5	KR150770	0.000253	1.62	0.000156173	4643	4338	1206206
norvegicus	SNE004	Car_5	KR150770	9.3e-05	0.512	0.000181641	1502	1464	404111
norvegicus	Sulz3	Car_5	KR150770	8.6e-05	0.617	0.000139384	9762	9546	2521914
norvegicus	Sulz7	Car_5	KR150770	0.000122	0.893	0.000136618	8466	8198	2194640
norvegicus	TRU001	Car_5	KR150770	-1.6e-05	-0.092	0.000173913	8614	8649	2201193
norvegicus	TRU002	Car_5	KR150770	3.1e-05	0.176	0.000176136	3232	3206	803993
norvegicus	VOB001	Car_5	KR150770	6.6e-05	0.377	0.000175066	6764	6650	1747685
norvegicus	VOB003	Car_5	KR150770	-5.8e-05	-0.33	0.000175758	5872	5962	1523656
norvegicus	ZMB001	Car_5	KR150770	0.000123	0.99	0.000124242	6848	6623	1827255
norvegicus	ZMB002	Car_5	KR150770	1.7e-05	0.134	0.000126866	7352	7318	1975312
norvegicus	ZMB003	Car_5	KR150770	0.00018	1.52	0.000118421	9203	8768	2415061
norvegicus	Ass1	Car_7	KR150770	0.000182	1.403	0.000129722	16688	15960	4002016
norvegicus	Ass2	Car_7	KR150770	0.000358	2.753	0.00013004	7125	6495	1761272
norvegicus	ATU002	Car_7	KR150770	0.000384	2.538	0.0001513	10078	9134	2461919
norvegicus	BUD001	Car_7	KR150770	0.000338	2.954	0.000114421	10398	9512	2620347
norvegicus	BUD003	Car_7	KR150770	8.6e-05	0.619	0.000138934	8733	8538	2279611
norvegicus	BUD004	Car_7	KR150770	0.000361	3.204	0.000112672	8760	7950	2246857
norvegicus	CP-5999	Car_7	KR150770	0.00074	7.061	0.000104801	17454	14443	4068883
norvegicus	GAU001	Car_7	KR150770	0.000261	1.528	0.000170812	6537	6104	1659974
norvegicus	GAU002	Car_7	KR150770	0.000441	2.33	0.00018927	2110	1874	535860
norvegicus	KAF001	Car_7	KR150770	0.000389	2.665	0.000145966	6808	6148	1697377
norvegicus	KAF002	Car_7	KR150770	0.000415	2.78	0.000149281	4436	3984	1092253
norvegicus	KLT001	Car_7	KR150770	0.000156	1.002	0.000155689	10821	10408	2640561
norvegicus	MDT002	Car_7	KR150770	0.000224	1.991	0.000112506	10704	10080	2792292
norvegicus	MEP001	Car_7	KR150770	0.000332	2.61	0.000127203	6400	5862	1623671
norvegicus	MEP002	Car_7	KR150770	0.000293	2.29	0.000127948	7724	7150	1960077
norvegicus	MEP003	Car_7	KR150770	0.000311	2.563	0.000121342	7522	6920	1931138
norvegicus	PRA001	Car_7	KR150770	5.6e-05	0.379	0.000147757	10642	10491	2709319
norvegicus	PRA002	Car_7	KR150770	9.5e-05	0.599	0.000158598	4653	4540	1185913
norvegicus	PZA001	Car_7	KR150770	0.000325	2.056	0.000158074	2886	2648	735200
norvegicus	PZA002	Car_7	KR150770	0.000184	1.003	0.00018345	2742	2610	722525
norvegicus	PZA003	Car_7	KR150770	6.4e-05	0.397	0.000161209	8072	7935	2145866
norvegicus	SML001	Car_7	KR150770	6e-05	0.479	0.000125261	8132	8006	2112940
norvegicus	SML002	Car_7	KR150770	0.000189	1.539	0.000122807	11956	11378	3061691
norvegicus	SML004	Car_7	KR150770	6.1e-05	0.461	0.000132321	8842	8701	2315727
norvegicus	SML005	Car_7	KR150770	0.000117	0.905	0.000129282	11810	11459	2991358
norvegicus	SNE002	Car_7	KR150770	0.00022	1.434	0.000153417	6277	5936	1553812
norvegicus	SNE004	Car_7	KR150770	0.000315	1.858	0.000169537	2048	1886	517618
norvegicus	Sulz3	Car_7	KR150770	0.00024	1.724	0.000139211	13456	12674	3258417
norvegicus	Sulz7	Car_7	KR150770	0.000239	1.715	0.000139359	11657	10979	2841950
norvegicus	TRU001	Car_7	KR150770	0.000126	0.656	0.000192073	11803	11446	2840264
norvegicus	TRU002	Car_7	KR150770	0.000231	1.149	0.000201044	4438	4198	1037859
norvegicus	VOB001	Car_7	KR150770	0.000319	1.677	0.000190221	9368	8650	2253436
norvegicus	VOB003	Car_7	KR150770	0.000139	0.733	0.000189632	8022	7748	1963480
norvegicus	ZMB001	Car_7	KR150770	0.000242	1.859	0.000130178	9216	8650	2332302
norvegicus	ZMB002	Car_7	KR150770	0.000112	0.849	0.00013192	9752	9469	2524047
norvegicus	ZMB003	Car_7	KR150770	0.000267	2.146	0.000124418	12351	11524	3095070
norvegicus	Ass1	KAF001	KAF002	-5.2e-05	-0.41	0.000126829	2975	3016	801077
norvegicus	Ass2	KAF001	KAF002	5.6e-05	0.336	0.000166667	1224	1204	340464
norvegicus	ATU002	KAF001	KAF002	-9.3e-05	-0.643	0.000144635	1776	1822	495939
norvegicus	BUD001	KAF001	KAF002	-1.9e-05	-0.143	0.000132867	1838	1848	515885
norvegicus	BUD003	KAF001	KAF002	-0.00011	-0.617	0.000178282	1665	1716	468479
norvegicus	BUD004	KAF001	KAF002	-2.6e-05	-0.182	0.000142857	1503	1514	443603
norvegicus	Car_4	KAF001	KAF002	-0.000161	-1.201	0.000134055	3028	3158	816120
norvegicus	Car_5	KAF001	KAF002	-0.000144	-0.964	0.000149378	1932	2008	535255
norvegicus	Car_7	KAF001	KAF002	1.6e-05	0.111	0.000144144	2502	2491	675639
norvegicus	CP-5999	KAF001	KAF002	-0.000282	-2.308	0.000122184	2822	3054	821512
norvegicus	GAU001	KAF001	KAF002	-4.5e-05	-0.244	0.000184426	1200	1215	336959
norvegicus	GAU002	KAF001	KAF002	-1.3e-05	-0.051	0.000254902	402	404	112864
norvegicus	KLT001	KAF001	KAF002	-4.7e-05	-0.308	0.000152597	1920	1944	524098
norvegicus	KR150770	KAF001	KAF002	-0.000211	-1.444	0.000146122	1840	1957	551649
norvegicus	MDT002	KAF001	KAF002	-9.3e-05	-0.705	0.000131915	1962	2016	579504
norvegicus	MEP001	KAF001	KAF002	-0.000127	-0.78	0.000162821	1097	1139	330012
norvegicus	MEP002	KAF001	KAF002	-5.4e-05	-0.388	0.000139175	1360	1381	396107
norvegicus	MEP003	KAF001	KAF002	-3.3e-05	-0.21	0.000157143	1354	1367	394997
norvegicus	PRA001	KAF001	KAF002	-0.000143	-0.845	0.000169231	2064	2144	556008
norvegicus	PRA002	KAF001	KAF002	-0.00045	-2.282	0.000197195	903	1018	255775
norvegicus	PZA001	KAF001	KAF002	-8.8e-05	-0.391	0.000225064	524	538	153018
norvegicus	PZA002	KAF001	KAF002	7e-06	0.029	0.000241379	572	571	152330
norvegicus	PZA003	KAF001	KAF002	0.000109	0.678	0.000160767	1564	1516	435529
norvegicus	SML001	KAF001	KAF002	3.7e-05	0.237	0.000156118	1581	1564	449736
norvegicus	SML002	KAF001	KAF002	-3.2e-05	-0.234	0.000136752	2222	2242	631578
norvegicus	SML004	KAF001	KAF002	-2e-06	-0.014	0.000142857	1780	1780	502370
norvegicus	SML005	KAF001	KAF002	-8.1e-05	-0.577	0.000140381	2141	2190	608812
norvegicus	SNE002	KAF001	KAF002	-0.000599	-3.339	0.000179395	1168	1362	324645
norvegicus	SNE004	KAF001	KAF002	0.000269	0.951	0.00028286	458	428	109611
norvegicus	Sulz3	KAF001	KAF002	-7.8e-05	-0.508	0.000153543	2377	2426	636561
norvegicus	Sulz7	KAF001	KAF002	-4.8e-05	-0.306	0.000156863	1982	2008	540137
norvegicus	TRU001	KAF001	KAF002	-4.2e-05	-0.271	0.000154982	2075	2098	559251
norvegicus	TRU002	KAF001	KAF002	-5e-06	-0.022	0.000227273	780	780	208398
norvegicus	VOB001	KAF001	KAF002	9.2e-05	0.58	0.000158621	1672	1630	450408
norvegicus	VOB003	KAF001	KAF002	-0.000198	-1.144	0.000173077	1398	1476	391951
norvegicus	ZMB001	KAF001	KAF002	0.000187	1.277	0.000146437	1870	1774	513529
norvegicus	ZMB002	KAF001	KAF002	6.2e-05	0.402	0.000154229	1973	1939	548646
norvegicus	ZMB003	KAF001	KAF002	3.6e-05	0.267	0.000134831	2360	2336	657565
norvegicus	Ass1	MEP001	MEP002	0.00011	0.915	0.000120219	5644	5498	1322906
norvegicus	Ass2	MEP001	MEP002	9.2e-05	0.645	0.000142636	2286	2234	571205
norvegicus	ATU002	MEP001	MEP002	5.4e-05	0.391	0.000138107	3334	3290	820348
norvegicus	BUD001	MEP001	MEP002	0.000109	0.932	0.000116953	3472	3378	860901
norvegicus	BUD003	MEP001	MEP002	-1.9e-05	-0.145	0.000131034	3104	3119	771595
norvegicus	BUD004	MEP001	MEP002	0.000227	1.875	0.000121067	2924	2755	741217
norvegicus	Car_4	MEP001	MEP002	0.000232	1.825	0.000127123	5904	5592	1341847
norvegicus	Car_5	MEP001	MEP002	0.000295	2.273	0.000129784	3791	3530	885431
norvegicus	Car_7	MEP001	MEP002	0.000257	2.027	0.000126788	4835	4544	1131423
norvegicus	CP-5999	MEP001	MEP002	0.0001	0.92	0.000108696	5571	5436	1350415
norvegicus	GAU001	MEP001	MEP002	-1.9e-05	-0.114	0.000166667	2202	2212	553874
norvegicus	GAU002	MEP001	MEP002	0.000179	0.716	0.00025	768	734	184136
norvegicus	KAF001	MEP001	MEP002	3.3e-05	0.213	0.00015493	2326	2306	576518
norvegicus	KAF002	MEP001	MEP002	0.000277	1.559	0.000177678	1544	1442	371552
norvegicus	KLT001	MEP001	MEP002	0.000151	1.09	0.000138532	3638	3506	868466
norvegicus	KR150770	MEP001	MEP002	5.7e-05	0.43	0.000132558	3645	3592	925749
norvegicus	MDT002	MEP001	MEP002	3.7e-05	0.298	0.000124161	3698	3663	944681
norvegicus	PRA001	MEP001	MEP002	3e-06	0.025	0.00012	3700	3696	914744
norvegicus	PRA002	MEP001	MEP002	0.00016	0.918	0.000174292	1700	1634	412925
norvegicus	PZA001	MEP001	MEP002	0.001219	5.871	0.000207631	1264	946	260436
norvegicus	PZA002	MEP001	MEP002	0.000188	0.905	0.000207735	990	943	247669
norvegicus	PZA003	MEP001	MEP002	0.000158	1.126	0.00014032	2872	2759	717611
norvegicus	SML001	MEP001	MEP002	0.000133	0.996	0.000133534	3049	2952	728324
norvegicus	SML002	MEP001	MEP002	0.000192	1.546	0.000124191	4270	4072	1034237
norvegicus	SML004	MEP001	MEP002	0.00026	1.877	0.000138519	3432	3222	810112
norvegicus	SML005	MEP001	MEP002	1.9e-05	0.155	0.000122581	4062	4043	1002289
norvegicus	SNE002	MEP001	MEP002	4e-05	0.24	0.000166667	2136	2116	518136
norvegicus	SNE004	MEP001	MEP002	-0.000643	-2.837	0.000226648	738	856	183433
norvegicus	Sulz3	MEP001	MEP002	0.000124	0.974	0.00012731	4447	4316	1058375
norvegicus	Sulz7	MEP001	MEP002	0.000146	1.087	0.000134315	3778	3646	907627
norvegicus	TRU001	MEP001	MEP002	0.000137	0.881	0.000155505	3947	3820	931810
norvegicus	TRU002	MEP001	MEP002	4.9e-05	0.26	0.000188462	1449	1432	344088
norvegicus	VOB001	MEP001	MEP002	0.000164	1.097	0.000149499	3144	3022	742744
norvegicus	VOB003	MEP001	MEP002	0.000294	1.854	0.000158576	2825	2634	651843
norvegicus	ZMB001	MEP001	MEP002	7.8e-05	0.619	0.00012601	3406	3342	824780
norvegicus	ZMB002	MEP001	MEP002	0.000134	1.092	0.000122711	3673	3554	883355
norvegicus	ZMB003	MEP001	MEP002	-2.9e-05	-0.247	0.000117409	4324	4354	1067063
norvegicus	Ass1	MEP001	MEP003	0.000182	1.536	0.00011849	5732	5494	1313203
norvegicus	Ass2	MEP001	MEP003	0.000122	0.833	0.000146459	2340	2272	563404
norvegicus	ATU002	MEP001	MEP003	0.000136	0.991	0.000137235	3452	3342	814251
norvegicus	BUD001	MEP001	MEP003	0.000156	1.242	0.000125604	3562	3429	852543
norvegicus	BUD003	MEP001	MEP003	2.4e-05	0.172	0.000139535	3114	3096	763709
norvegicus	BUD004	MEP001	MEP003	0.00019	1.38	0.000137681	2976	2836	733552
norvegicus	Car_4	MEP001	MEP003	0.00017	1.253	0.000135674	5986	5760	1332935
norvegicus	Car_5	MEP001	MEP003	0.000134	0.943	0.0001421	3820	3703	876262
norvegicus	Car_7	MEP001	MEP003	0.00014	1.156	0.000121107	4793	4636	1118780
norvegicus	CP-5999	MEP001	MEP003	0.000185	1.605	0.000115265	5701	5454	1341235
norvegicus	GAU001	MEP001	MEP003	0.000127	0.756	0.000167989	2249	2180	548609
norvegicus	GAU002	MEP001	MEP003	4.7e-05	0.193	0.000243523	765	756	181914
norvegicus	KAF001	MEP001	MEP003	3e-06	0.017	0.000176471	2344	2342	571531
norvegicus	KAF002	MEP001	MEP003	0.000248	1.42	0.000174648	1572	1480	368959
norvegicus	KLT001	MEP001	MEP003	0.000161	1.122	0.000143494	3735	3596	858369
norvegicus	KR150770	MEP001	MEP003	5.7e-05	0.411	0.000138686	3668	3616	915210
norvegicus	MDT002	MEP001	MEP003	4.4e-05	0.366	0.000120219	3811	3770	939653
norvegicus	PRA001	MEP001	MEP003	-0.00018	-1.298	0.000138675	3724	3888	907921
norvegicus	PRA002	MEP001	MEP003	-5.5e-05	-0.314	0.000175159	1694	1717	410796
norvegicus	PZA001	MEP001	MEP003	-0.000215	-0.972	0.000221193	984	1037	249010
norvegicus	PZA002	MEP001	MEP003	-0.00031	-1.426	0.000217391	978	1054	245319
norvegicus	PZA003	MEP001	MEP003	2.9e-05	0.203	0.000142857	2870	2850	710728
norvegicus	SML001	MEP001	MEP003	2.1e-05	0.168	0.000125	3014	2998	725754
norvegicus	SML002	MEP001	MEP003	2.9e-05	0.234	0.000123932	4246	4216	1027665
norvegicus	SML004	MEP001	MEP003	-2e-06	-0.018	0.000111111	3367	3369	807424
norvegicus	SML005	MEP001	MEP003	3.3e-05	0.264	0.000125	4118	4086	995152
norvegicus	SNE002	MEP001	MEP003	0.000119	0.733	0.000162347	2203	2142	514266
norvegicus	SNE004	MEP001	MEP003	-0.00072	-2.947	0.000244316	738	870	182582
norvegicus	Sulz3	MEP001	MEP003	5.4e-05	0.41	0.000131707	4454	4398	1046881
norvegicus	Sulz7	MEP001	MEP003	-0.000101	-0.741	0.000136302	3710	3800	896807
norvegicus	TRU001	MEP001	MEP003	-1.6e-05	-0.099	0.000161616	3993	4008	920651
norvegicus	TRU002	MEP001	MEP003	6.5e-05	0.315	0.000206349	1514	1492	341016
norvegicus	VOB001	MEP001	MEP003	0.000191	1.193	0.000160101	3179	3039	733500
norvegicus	VOB003	MEP001	MEP003	0.000152	0.938	0.000162047	2802	2704	643528
norvegicus	ZMB001	MEP001	MEP003	7.5e-05	0.517	0.000145068	3516	3454	822773
norvegicus	ZMB002	MEP001	MEP003	0.000256	1.957	0.000130812	3820	3594	881620
norvegicus	ZMB003	MEP001	MEP003	7.8e-05	0.59	0.000132203	4502	4420	1064384
norvegicus	Ass1	MEP002	MEP003	0.000149	1.412	0.000105524	6704	6468	1594275
norvegicus	Ass2	MEP002	MEP003	0.000232	1.752	0.00013242	2752	2594	683052
norvegicus	ATU002	MEP002	MEP003	0.000191	1.571	0.000121579	4100	3910	987284
norvegicus	BUD001	MEP002	MEP003	0.000209	1.879	0.000111229	4215	3999	1032858
norvegicus	BUD003	MEP002	MEP003	0.000112	0.946	0.000118393	3713	3609	928304
norvegicus	BUD004	MEP002	MEP003	0.000101	0.831	0.00012154	3502	3413	890017
norvegicus	Car_4	MEP002	MEP003	0.000101	0.875	0.000115429	6962	6799	1617834
norvegicus	Car_5	MEP002	MEP003	-5.4e-05	-0.438	0.000123288	4403	4460	1061031
norvegicus	Car_7	MEP002	MEP003	8.3e-05	0.737	0.000112619	5643	5531	1356878
norvegicus	CP-5999	MEP002	MEP003	0.000229	2.325	9.84946e-05	6702	6330	1628319
norvegicus	GAU001	MEP002	MEP003	0.000214	1.444	0.000148199	2716	2574	664352
norvegicus	GAU002	MEP002	MEP003	0.000161	0.729	0.00022085	907	872	220619
norvegicus	KAF001	MEP002	MEP003	0.000167	1.236	0.000135113	2813	2698	691231
norvegicus	KAF002	MEP002	MEP003	-5.4e-05	-0.351	0.000153846	1730	1754	447228
norvegicus	KLT001	MEP002	MEP003	7.4e-05	0.56	0.000132143	4350	4273	1042362
norvegicus	KR150770	MEP002	MEP003	8.2e-05	0.685	0.000119708	4385	4294	1109007
norvegicus	MDT002	MEP002	MEP003	8.5e-05	0.809	0.000105068	4530	4432	1139602
norvegicus	PRA001	MEP002	MEP003	9.1e-05	0.741	0.000122807	4502	4402	1103956
norvegicus	PRA002	MEP002	MEP003	0.000144	0.969	0.000148607	2104	2032	499321
norvegicus	PZA001	MEP002	MEP003	-0.001196	-6.508	0.000183774	1141	1516	313857
norvegicus	PZA002	MEP002	MEP003	-0.000354	-1.951	0.000181445	1142	1247	297798
norvegicus	PZA003	MEP002	MEP003	7.8e-05	0.612	0.000127451	3432	3364	861987
norvegicus	SML001	MEP002	MEP003	-5.4e-05	-0.447	0.000120805	3512	3560	879651
norvegicus	SML002	MEP002	MEP003	3.1e-05	0.287	0.000108014	4970	4932	1247097
norvegicus	SML004	MEP002	MEP003	6.8e-05	0.558	0.000121864	3988	3921	983704
norvegicus	SML005	MEP002	MEP003	6.2e-05	0.537	0.000115456	4800	4726	1208712
norvegicus	SNE002	MEP002	MEP003	2.4e-05	0.171	0.000140351	2542	2526	623152
norvegicus	SNE004	MEP002	MEP003	-9.1e-05	-0.439	0.000207289	860	880	215146
norvegicus	Sulz3	MEP002	MEP003	-1.6e-05	-0.126	0.000126984	5230	5251	1270558
norvegicus	Sulz7	MEP002	MEP003	-0.000131	-1.029	0.000127308	4350	4492	1085254
norvegicus	TRU001	MEP002	MEP003	8.8e-05	0.658	0.000133739	4681	4583	1118781
norvegicus	TRU002	MEP002	MEP003	0.000236	1.359	0.000173657	1800	1703	413208
norvegicus	VOB001	MEP002	MEP003	0.000242	1.783	0.000135726	3747	3532	890976
norvegicus	VOB003	MEP002	MEP003	3.3e-05	0.245	0.000134694	3212	3186	782838
norvegicus	ZMB001	MEP002	MEP003	9.4e-05	0.81	0.000116049	4054	3960	1003130
norvegicus	ZMB002	MEP002	MEP003	0.000116	1.072	0.000108209	4398	4274	1073268
norvegicus	ZMB003	MEP002	MEP003	0.000155	1.441	0.000107564	5333	5132	1295338
norvegicus	Ass1	PRA001	PRA002	-9.3e-05	-1.54	6.03896e-05	1988	2122	1423457
norvegicus	Ass2	PRA001	PRA002	-6.6e-05	-0.812	8.12808e-05	848	887	593902
norvegicus	ATU002	PRA001	PRA002	-7e-05	-0.904	7.74336e-05	1228	1290	875595
norvegicus	BUD001	PRA001	PRA002	-6.1e-05	-0.855	7.1345e-05	1322	1377	911174
norvegicus	BUD003	PRA001	PRA002	-8.1e-05	-0.914	8.86214e-05	1220	1288	831863
norvegicus	BUD004	PRA001	PRA002	2.9e-05	0.44	6.59091e-05	1104	1081	782381
norvegicus	Car_4	PRA001	PRA002	3.5e-05	0.518	6.75676e-05	2160	2110	1449176
norvegicus	Car_5	PRA001	PRA002	-6e-05	-0.834	7.19424e-05	1359	1416	935579
norvegicus	Car_7	PRA001	PRA002	-2.5e-05	-0.347	7.20461e-05	1698	1727	1190154
norvegicus	CP-5999	PRA001	PRA002	-7.6e-05	-1.197	6.34921e-05	1949	2060	1460938
norvegicus	GAU001	PRA001	PRA002	-9.7e-05	-1.103	8.7942e-05	810	867	587797
norvegicus	GAU002	PRA001	PRA002	-2.3e-05	-0.177	0.000129944	282	286	197487
norvegicus	KAF001	PRA001	PRA002	-0.000107	-1.208	8.85762e-05	880	947	621066
norvegicus	KAF002	PRA001	PRA002	6.3e-05	0.616	0.000102273	641	616	403675
norvegicus	KLT001	PRA001	PRA002	1e-05	0.126	7.93651e-05	1346	1337	921514
norvegicus	KR150770	PRA001	PRA002	-0.000139	-1.761	7.89324e-05	1266	1399	962877
norvegicus	MDT002	PRA001	PRA002	-8e-06	-0.126	6.34921e-05	1402	1411	1023404
norvegicus	MEP001	PRA001	PRA002	-0.000112	-1.399	8.00572e-05	824	890	580645
norvegicus	MEP002	PRA001	PRA002	1.5e-05	0.192	7.8125e-05	1024	1014	703895
norvegicus	MEP003	PRA001	PRA002	7.3e-05	0.91	8.02198e-05	1016	964	701235
norvegicus	PZA001	PRA001	PRA002	4e-06	0.033	0.000121212	380	379	268638
norvegicus	PZA002	PRA001	PRA002	-2.4e-05	-0.209	0.000114833	392	398	266568
norvegicus	PZA003	PRA001	PRA002	-5.4e-05	-0.686	7.87172e-05	1068	1110	765388
norvegicus	SML001	PRA001	PRA002	8.7e-05	1.099	7.91629e-05	1174	1104	798123
norvegicus	SML002	PRA001	PRA002	-5e-06	-0.077	6.49351e-05	1544	1550	1120078
norvegicus	SML004	PRA001	PRA002	1.4e-05	0.195	7.17949e-05	1286	1273	896698
norvegicus	SML005	PRA001	PRA002	-1.9e-05	-0.258	7.36434e-05	1546	1567	1080919
norvegicus	SNE002	PRA001	PRA002	-2e-05	-0.197	0.000101523	840	852	555769
norvegicus	SNE004	PRA001	PRA002	-3.4e-05	-0.243	0.000139918	328	334	192358
norvegicus	Sulz3	PRA001	PRA002	-9.2e-05	-0.936	9.82906e-05	1770	1873	1128186
norvegicus	Sulz7	PRA001	PRA002	-0.000106	-1.056	0.000100379	1502	1604	953089
norvegicus	TRU001	PRA001	PRA002	-2.2e-05	-0.257	8.56031e-05	1484	1506	984755
norvegicus	TRU002	PRA001	PRA002	-1.6e-05	-0.143	0.000111888	590	596	365655
norvegicus	VOB001	PRA001	PRA002	-7.6e-05	-0.871	8.7256e-05	1152	1212	783907
norvegicus	VOB003	PRA001	PRA002	-1.4e-05	-0.147	9.52381e-05	1030	1040	689352
norvegicus	ZMB001	PRA001	PRA002	9.2e-05	1.13	8.14159e-05	1424	1339	919844
norvegicus	ZMB002	PRA001	PRA002	8.6e-05	1.193	7.20872e-05	1481	1396	979009
norvegicus	ZMB003	PRA001	PRA002	8.1e-05	1.191	6.80101e-05	1745	1650	1173774
norvegicus	Ass1	PZA001	PZA002	-0.000114	-0.51	0.000223529	790	816	228591
norvegicus	Ass2	PZA001	PZA002	-0.000442	-1.484	0.000297844	323	366	98339
norvegicus	ATU002	PZA001	PZA002	0.000305	1.122	0.000271836	514	470	142658
norvegicus	BUD001	PZA001	PZA002	-0.000346	-1.421	0.00024349	480	532	148877
norvegicus	BUD003	PZA001	PZA002	-0.000211	-0.759	0.000277997	478	506	134975
norvegicus	BUD004	PZA001	PZA002	-9.8e-05	-0.405	0.000241975	419	432	127822
norvegicus	Car_4	PZA001	PZA002	0.00034	1.388	0.000244957	904	825	232196
norvegicus	Car_5	PZA001	PZA002	8.8e-05	0.344	0.000255814	544	531	153279
norvegicus	Car_7	PZA001	PZA002	5e-06	0.021	0.000238095	698	696	194338
norvegicus	CP-5999	PZA001	PZA002	-0.000317	-1.531	0.000207054	768	842	233328
norvegicus	GAU001	PZA001	PZA002	0.000215	0.663	0.000324284	343	322	97553
norvegicus	GAU002	PZA001	PZA002	-4.6e-05	-0.091	0.000505495	122	124	32926
norvegicus	KAF001	PZA001	PZA002	-0.000123	-0.412	0.000298544	344	356	101769
norvegicus	KAF002	PZA001	PZA002	-0.000121	-0.357	0.000338936	228	236	66293
norvegicus	KLT001	PZA001	PZA002	-0.0003	-1.032	0.000290698	546	592	150130
norvegicus	KR150770	PZA001	PZA002	-0.000183	-0.68	0.000269118	536	565	158716
norvegicus	MDT002	PZA001	PZA002	-0.000172	-0.757	0.000227213	535	564	165246
norvegicus	MEP001	PZA001	PZA002	-0.000673	-2.355	0.000285775	293	357	95105
norvegicus	MEP002	PZA001	PZA002	-0.001472	-5.014	0.000293578	368	544	119532
norvegicus	MEP003	PZA001	PZA002	-0.000157	-0.576	0.000272569	364	382	114660
norvegicus	PRA001	PZA001	PZA002	0.000157	0.606	0.000259076	582	558	159405
norvegicus	PRA002	PZA001	PZA002	-9.5e-05	-0.266	0.000357143	276	283	73733
norvegicus	SML001	PZA001	PZA002	-0.000148	-0.564	0.000262411	427	446	128546
norvegicus	SML002	PZA001	PZA002	-0.000266	-1.113	0.000238994	593	641	180268
norvegicus	SML004	PZA001	PZA002	-0.000443	-1.851	0.00023933	440	504	143308
norvegicus	SML005	PZA001	PZA002	-0.00031	-1.281	0.000241998	570	624	173931
norvegicus	SNE002	PZA001	PZA002	6e-06	0.019	0.000315789	318	317	90693
norvegicus	SNE004	PZA001	PZA002	1.6e-05	0.031	0.000516129	125	124	32089
norvegicus	Sulz3	PZA001	PZA002	4.9e-05	0.188	0.000260638	648	640	181853
norvegicus	Sulz7	PZA001	PZA002	-0.000126	-0.458	0.000275109	559	578	155015
norvegicus	TRU001	PZA001	PZA002	4.6e-05	0.149	0.000308725	614	606	161617
norvegicus	TRU002	PZA001	PZA002	0.000263	0.653	0.000402757	247	231	60878
norvegicus	VOB001	PZA001	PZA002	0.000712	2.303	0.000309162	498	406	129241
norvegicus	VOB003	PZA001	PZA002	0.00029	0.851	0.000340776	427	394	113711
norvegicus	ZMB001	PZA001	PZA002	0.000137	0.55	0.000249091	514	494	145963
norvegicus	ZMB002	PZA001	PZA002	-9.9e-05	-0.414	0.00023913	510	526	156100
norvegicus	ZMB003	PZA001	PZA002	-0.000208	-0.876	0.000237443	630	670	187152
norvegicus	Ass1	PZA001	PZA003	8e-06	0.05	0.00016	2178	2172	661561
norvegicus	Ass2	PZA001	PZA003	-1.4e-05	-0.075	0.000186667	901	905	284950
norvegicus	ATU002	PZA001	PZA003	0.000301	1.456	0.000206731	1381	1257	411729
norvegicus	BUD001	PZA001	PZA003	2.2e-05	0.131	0.000167939	1382	1372	430704
norvegicus	BUD003	PZA001	PZA003	0.000112	0.56	0.0002	1309	1266	387459
norvegicus	BUD004	PZA001	PZA003	6.5e-05	0.364	0.000178571	1184	1160	370517
norvegicus	Car_4	PZA001	PZA003	0.000325	1.626	0.000199877	2468	2250	671662
norvegicus	Car_5	PZA001	PZA003	0.00014	0.691	0.000202605	1546	1484	443439
norvegicus	Car_7	PZA001	PZA003	8.1e-05	0.401	0.000201995	1966	1921	564913
norvegicus	CP-5999	PZA001	PZA003	-1.4e-05	-0.093	0.000150538	2220	2229	675347
norvegicus	GAU001	PZA001	PZA003	0.000313	1.215	0.000257613	948	860	279266
norvegicus	GAU002	PZA001	PZA003	0.00038	1.174	0.00032368	332	296	93312
norvegicus	KAF001	PZA001	PZA003	6.3e-05	0.304	0.000207237	954	936	291645
norvegicus	KAF002	PZA001	PZA003	0.000193	0.829	0.000232811	614	577	188878
norvegicus	KLT001	PZA001	PZA003	0.000375	1.818	0.000206271	1600	1436	434773
norvegicus	KR150770	PZA001	PZA003	-0.000283	-1.475	0.000191864	1396	1527	462282
norvegicus	MDT002	PZA001	PZA003	7.2e-05	0.493	0.000146045	1476	1442	474931
norvegicus	MEP001	PZA001	PZA003	-4.9e-05	-0.247	0.000198381	878	892	273472
norvegicus	MEP002	PZA001	PZA003	-0.000955	-5	0.000191	1043	1371	343535
norvegicus	MEP003	PZA001	PZA003	0.000213	1.138	0.00018717	1050	980	328633
norvegicus	PRA001	PZA001	PZA003	6.3e-05	0.312	0.000201923	1546	1518	458867
norvegicus	PRA002	PZA001	PZA003	-0.000151	-0.626	0.000241214	692	723	208253
norvegicus	SML001	PZA001	PZA003	-7.7e-05	-0.432	0.000178241	1146	1174	368237
norvegicus	SML002	PZA001	PZA003	6.9e-05	0.409	0.000168704	1684	1648	520009
norvegicus	SML004	PZA001	PZA003	-2.9e-05	-0.16	0.00018125	1306	1318	408699
norvegicus	SML005	PZA001	PZA003	-6.1e-05	-0.339	0.000179941	1614	1645	502132
norvegicus	SNE002	PZA001	PZA003	0.000404	1.949	0.000207286	894	788	261093
norvegicus	SNE004	PZA001	PZA003	0.00048	1.625	0.000295385	321	278	90554
norvegicus	Sulz3	PZA001	PZA003	0	0	#DIV/0!	1762	1762	528044
norvegicus	Sulz7	PZA001	PZA003	0.000125	0.605	0.000206612	1548	1491	452024
norvegicus	TRU001	PZA001	PZA003	0.000405	1.552	0.000260954	1688	1498	467571
norvegicus	TRU002	PZA001	PZA003	0.00023	0.788	0.000291878	648	608	173762
norvegicus	VOB001	PZA001	PZA003	0.000498	1.99	0.000250251	1326	1140	373441
norvegicus	VOB003	PZA001	PZA003	0.000396	1.524	0.000259843	1184	1054	327265
norvegicus	ZMB001	PZA001	PZA003	0.000117	0.626	0.000186901	1398	1350	415673
norvegicus	ZMB002	PZA001	PZA003	3e-05	0.185	0.000162162	1458	1444	445228
norvegicus	ZMB003	PZA001	PZA003	0.000214	1.254	0.000170654	1810	1696	537483
norvegicus	Ass1	PZA002	PZA003	-0.000103	-0.574	0.000179443	2076	2143	655822
norvegicus	Ass2	PZA002	PZA003	4.1e-05	0.225	0.000182222	882	870	281319
norvegicus	ATU002	PZA002	PZA003	-0.000177	-0.879	0.000201365	1270	1342	407851
norvegicus	BUD001	PZA002	PZA003	-0.000231	-1.342	0.000172131	1244	1342	424409
norvegicus	BUD003	PZA002	PZA003	-0.000361	-1.83	0.000197268	1133	1271	382663
norvegicus	BUD004	PZA002	PZA003	-0.000105	-0.59	0.000177966	1092	1130	365753
norvegicus	Car_4	PZA002	PZA003	-0.000163	-0.81	0.000201235	2232	2341	666500
norvegicus	Car_5	PZA002	PZA003	-0.000322	-1.595	0.000201881	1380	1521	439259
norvegicus	Car_7	PZA002	PZA003	-0.000255	-1.292	0.000197368	1774	1916	557772
norvegicus	CP-5999	PZA002	PZA003	-7.3e-05	-0.507	0.000143984	2041	2090	670041
norvegicus	GAU001	PZA002	PZA003	9.2e-05	0.363	0.000253444	878	853	277528
norvegicus	GAU002	PZA002	PZA003	0.00029	0.851	0.000340776	330	302	93198
norvegicus	KAF001	PZA002	PZA003	-0.000179	-0.917	0.000195202	858	910	289818
norvegicus	KAF002	PZA002	PZA003	-0.000142	-0.646	0.000219814	584	610	187139
norvegicus	KLT001	PZA002	PZA003	-0.000182	-0.897	0.000202899	1344	1422	429308
norvegicus	KR150770	PZA002	PZA003	-0.000326	-1.735	0.000187896	1337	1486	456612
norvegicus	MDT002	PZA002	PZA003	1e-06	0.007	0.000142857	1444	1444	471655
norvegicus	MEP001	PZA002	PZA003	2.4e-05	0.119	0.000201681	856	849	270411
norvegicus	MEP002	PZA002	PZA003	-0.000104	-0.599	0.000173623	1014	1048	327238
norvegicus	MEP003	PZA002	PZA003	7.7e-05	0.436	0.000176606	992	966	324437
norvegicus	PRA001	PZA002	PZA003	-0.000198	-1.009	0.000196234	1425	1515	454810
norvegicus	PRA002	PZA002	PZA003	-0.000205	-0.828	0.000247585	665	708	207536
norvegicus	SML001	PZA002	PZA003	-0.000231	-1.349	0.000171238	1064	1149	365251
norvegicus	SML002	PZA002	PZA003	-6.2e-05	-0.381	0.00016273	1565	1597	515341
norvegicus	SML004	PZA002	PZA003	-8.4e-05	-0.477	0.000176101	1244	1278	405948
norvegicus	SML005	PZA002	PZA003	-4.5e-05	-0.253	0.000177866	1520	1542	497250
norvegicus	SNE002	PZA002	PZA003	-1.4e-05	-0.067	0.000208955	830	833	258019
norvegicus	SNE004	PZA002	PZA003	-0.000278	-1.003	0.000277168	266	290	89973
norvegicus	Sulz3	PZA002	PZA003	-0.000129	-0.632	0.000204114	1660	1727	521994
norvegicus	Sulz7	PZA002	PZA003	6.2e-05	0.306	0.000202614	1463	1436	445595
norvegicus	TRU001	PZA002	PZA003	-0.000181	-0.696	0.000260057	1506	1590	461163
norvegicus	TRU002	PZA002	PZA003	-0.000172	-0.626	0.00027476	569	598	171043
norvegicus	VOB001	PZA002	PZA003	-0.000156	-0.615	0.000253659	1177	1234	369139
norvegicus	VOB003	PZA002	PZA003	-0.000153	-0.561	0.000272727	1064	1114	322942
norvegicus	ZMB001	PZA002	PZA003	-0.000179	-1.031	0.000173618	1278	1352	414164
norvegicus	ZMB002	PZA002	PZA003	-0.000192	-1.064	0.000180451	1381	1466	443714
norvegicus	ZMB003	PZA002	PZA003	-4.7e-05	-0.289	0.00016263	1672	1698	533242
norvegicus	Ass1	SML001	SML002	-6.7e-05	-0.628	0.000106688	10878	11074	2894583
norvegicus	Ass2	SML001	SML002	-5.7e-05	-0.506	0.000112648	4214	4283	1192147
norvegicus	ATU002	SML001	SML002	8.6e-05	0.696	0.000123563	6576	6425	1765405
norvegicus	BUD001	SML001	SML002	-3e-05	-0.288	0.000104167	6604	6658	1826818
norvegicus	BUD003	SML001	SML002	-1e-06	-0.005	0.0002	6078	6080	1664222
norvegicus	BUD004	SML001	SML002	-0.000275	-2.752	9.99273e-05	5306	5736	1566531
norvegicus	Car_4	SML001	SML002	-7.4e-05	-0.593	0.000124789	11422	11642	2956009
norvegicus	Car_5	SML001	SML002	-4e-05	-0.311	0.000128617	7060	7136	1890179
norvegicus	Car_7	SML001	SML002	-6.6e-05	-0.536	0.000123134	9028	9186	2405365
norvegicus	CP-5999	SML001	SML002	-6e-06	-0.064	9.375e-05	11084	11102	2983112
norvegicus	GAU001	SML001	SML002	-9.3e-05	-0.661	0.000140696	4166	4277	1186880
norvegicus	GAU002	SML001	SML002	-2.1e-05	-0.121	0.000173554	1461	1470	397301
norvegicus	KAF001	SML001	SML002	-2e-06	-0.017	0.000117647	4597	4600	1254490
norvegicus	KAF002	SML001	SML002	-9.6e-05	-0.732	0.000131148	3013	3092	814142
norvegicus	KLT001	SML001	SML002	-0.000136	-1.083	0.000125577	6812	7064	1858182
norvegicus	KR150770	SML001	SML002	6e-06	0.05	0.00012	6913	6902	1937829
norvegicus	MDT002	SML001	SML002	-5.1e-05	-0.526	9.69582e-05	7462	7570	2099040
norvegicus	MEP001	SML001	SML002	6.1e-05	0.531	0.000114878	4229	4158	1168263
norvegicus	MEP002	SML001	SML002	2.2e-05	0.198	0.000111111	5119	5088	1411867
norvegicus	MEP003	SML001	SML002	0.000118	1.109	0.000106402	5132	4965	1411620
norvegicus	PRA001	SML001	SML002	-3.2e-05	-0.283	0.000113074	7335	7398	1984884
norvegicus	PRA002	SML001	SML002	-0.000237	-1.739	0.000136285	3315	3532	913964
norvegicus	PZA001	SML001	SML002	-0.000255	-1.675	0.000152239	1893	2030	539439
norvegicus	PZA002	SML001	SML002	5.7e-05	0.349	0.000163324	1975	1944	534245
norvegicus	PZA003	SML001	SML002	-0.000169	-1.261	0.000134021	5358	5619	1544190
norvegicus	SNE002	SML001	SML002	-0.00014	-1.095	0.000127854	4010	4166	1118963
norvegicus	SNE004	SML001	SML002	0.000315	1.877	0.000167821	1484	1362	387433
norvegicus	Sulz3	SML001	SML002	-0.000192	-1.762	0.000108967	8308	8742	2260223
norvegicus	Sulz7	SML001	SML002	-0.000132	-1.212	0.000108911	6980	7232	1903319
norvegicus	TRU001	SML001	SML002	-0.000151	-1.055	0.000143128	7358	7658	1981330
norvegicus	TRU002	SML001	SML002	-7.6e-05	-0.489	0.000155419	2776	2832	740797
norvegicus	VOB001	SML001	SML002	-0.000296	-2.089	0.000141695	5541	6006	1569270
norvegicus	VOB003	SML001	SML002	-0.000212	-1.423	0.000148981	5048	5340	1380785
norvegicus	ZMB001	SML001	SML002	-9e-05	-0.739	0.000121786	6960	7131	1899323
norvegicus	ZMB002	SML001	SML002	-9.7e-05	-0.81	0.000119753	7436	7632	2018385
norvegicus	ZMB003	SML001	SML002	-2.4e-05	-0.204	0.000117647	9049	9106	2415322
norvegicus	Ass1	SML001	SML004	3.1e-05	0.279	0.000111111	8742	8670	2311712
norvegicus	Ass2	SML001	SML004	8.4e-05	0.706	0.00011898	3402	3324	936285
norvegicus	ATU002	SML001	SML004	-6.4e-05	-0.503	0.000127237	5160	5251	1405418
norvegicus	BUD001	SML001	SML004	-1.7e-05	-0.158	0.000107595	5184	5209	1441210
norvegicus	BUD003	SML001	SML004	0.0001	0.803	0.000124533	4958	4826	1333421
norvegicus	BUD004	SML001	SML004	-0.000135	-1.194	0.000113065	4234	4400	1237886
norvegicus	Car_4	SML001	SML004	6.2e-05	0.487	0.00012731	9278	9131	2368469
norvegicus	Car_5	SML001	SML004	1.5e-05	0.113	0.000132743	5590	5567	1496799
norvegicus	Car_7	SML001	SML004	2.3e-05	0.18	0.000127778	7167	7123	1894104
norvegicus	CP-5999	SML001	SML004	-0.000117	-1.187	9.85678e-05	8774	9054	2390530
norvegicus	GAU001	SML001	SML004	-0.000108	-0.747	0.000144578	3296	3398	944100
norvegicus	GAU002	SML001	SML004	0.000163	0.812	0.000200739	1232	1180	318616
norvegicus	KAF001	SML001	SML004	-4.3e-05	-0.326	0.000131902	3625	3668	1006062
norvegicus	KAF002	SML001	SML004	-0.00018	-1.254	0.000143541	2368	2486	655475
norvegicus	KLT001	SML001	SML004	-5.7e-05	-0.441	0.000129252	5446	5530	1471199
norvegicus	KR150770	SML001	SML004	7e-05	0.542	0.000129151	5424	5318	1514970
norvegicus	MDT002	SML001	SML004	8.8e-05	0.874	0.000100686	6068	5919	1689411
norvegicus	MEP001	SML001	SML004	-3.1e-05	-0.276	0.000112319	3302	3330	930059
norvegicus	MEP002	SML001	SML004	-8.5e-05	-0.724	0.000117403	3990	4086	1127847
norvegicus	MEP003	SML001	SML004	-4.7e-05	-0.423	0.000111111	4016	4070	1131602
norvegicus	PRA001	SML001	SML004	1.1e-05	0.089	0.000123596	5841	5824	1589823
norvegicus	PRA002	SML001	SML004	-0.00027	-1.912	0.000141213	2635	2835	742061
norvegicus	PZA001	SML001	SML004	-0.0002	-1.231	0.00016247	1537	1624	431795
norvegicus	PZA002	SML001	SML004	-0.000175	-0.993	0.000176234	1510	1586	429218
norvegicus	PZA003	SML001	SML004	-0.000218	-1.665	0.000130931	4237	4506	1230909
norvegicus	SNE002	SML001	SML004	-1.1e-05	-0.083	0.00013253	3307	3317	891253
norvegicus	SNE004	SML001	SML004	0.000155	0.934	0.000165953	1172	1124	313086
norvegicus	Sulz3	SML001	SML004	-0.000138	-1.167	0.000118252	6588	6835	1784456
norvegicus	Sulz7	SML001	SML004	-8e-05	-0.692	0.000115607	5502	5620	1487931
norvegicus	TRU001	SML001	SML004	-0.000137	-0.917	0.0001494	5816	6030	1567436
norvegicus	TRU002	SML001	SML004	-0.000159	-0.947	0.000167899	2196	2290	588757
norvegicus	VOB001	SML001	SML004	-0.000336	-2.3	0.000146087	4331	4748	1239343
norvegicus	VOB003	SML001	SML004	-0.00019	-1.223	0.000155356	4010	4218	1095739
norvegicus	ZMB001	SML001	SML004	3.1e-05	0.245	0.000126531	5859	5811	1568978
norvegicus	ZMB002	SML001	SML004	7.8e-05	0.63	0.00012381	6216	6086	1657734
norvegicus	ZMB003	SML001	SML004	0.000109	0.946	0.000115222	7416	7201	1971722
norvegicus	Ass1	SML001	SML005	-0.000179	-1.705	0.000104985	10503	11004	2795626
norvegicus	Ass2	SML001	SML005	-8.7e-05	-0.8	0.00010875	4154	4255	1155985
norvegicus	ATU002	SML001	SML005	-0.000336	-2.791	0.000120387	6034	6606	1705104
norvegicus	BUD001	SML001	SML005	-0.000216	-1.975	0.000109367	6286	6668	1770185
norvegicus	BUD003	SML001	SML005	-0.000165	-1.391	0.00011862	5764	6030	1608039
norvegicus	BUD004	SML001	SML005	-0.000384	-3.484	0.000110218	5119	5702	1517824
norvegicus	Car_4	SML001	SML005	-7.9e-05	-0.624	0.000126603	11111	11337	2852675
norvegicus	Car_5	SML001	SML005	-0.00023	-1.744	0.000131881	6694	7116	1828666
norvegicus	Car_7	SML001	SML005	-0.000313	-2.44	0.000128279	8611	9340	2331092
norvegicus	CP-5999	SML001	SML005	-0.000339	-3.661	9.25977e-05	10271	11246	2877432
norvegicus	GAU001	SML001	SML005	-0.000422	-3.124	0.000135083	3888	4372	1145978
norvegicus	GAU002	SML001	SML005	-0.000593	-3.17	0.000187066	1325	1552	383047
norvegicus	KAF001	SML001	SML005	-0.000113	-0.841	0.000134364	4375	4512	1208494
norvegicus	KAF002	SML001	SML005	-0.000199	-1.449	0.000137336	2850	3006	783301
norvegicus	KLT001	SML001	SML005	-0.000259	-2.08	0.000124519	6646	7112	1796900
norvegicus	KR150770	SML001	SML005	-0.000186	-1.432	0.000129888	6664	7014	1880490
norvegicus	MDT002	SML001	SML005	-0.000102	-1.069	9.54163e-05	7092	7298	2025489
norvegicus	MEP001	SML001	SML005	-0.000197	-1.79	0.000110056	3940	4162	1128119
norvegicus	MEP002	SML001	SML005	-0.000322	-2.869	0.000112234	4720	5158	1364637
norvegicus	MEP003	SML001	SML005	-0.000315	-2.859	0.000110178	4740	5170	1362633
norvegicus	PRA001	SML001	SML005	-0.00014	-1.139	0.000122915	7072	7339	1916483
norvegicus	PRA002	SML001	SML005	-0.000361	-2.595	0.000139114	3106	3424	878533
norvegicus	PZA001	SML001	SML005	-0.000285	-1.872	0.000152244	1806	1954	519742
norvegicus	PZA002	SML001	SML005	-0.000239	-1.445	0.000165398	1809	1932	514622
norvegicus	PZA003	SML001	SML005	-0.000302	-2.325	0.000129892	5126	5576	1490895
norvegicus	SNE002	SML001	SML005	-0.000238	-1.748	0.000136156	3902	4159	1080900
norvegicus	SNE004	SML001	SML005	3.6e-05	0.223	0.000161435	1404	1390	373718
norvegicus	Sulz3	SML001	SML005	-0.000205	-1.736	0.000118088	8132	8580	2189127
norvegicus	Sulz7	SML001	SML005	-0.000111	-0.954	0.000116352	6860	7064	1848306
norvegicus	TRU001	SML001	SML005	-0.000401	-2.762	0.000145185	6936	7704	1916095
norvegicus	TRU002	SML001	SML005	-0.000354	-2.196	0.000161202	2654	2906	715650
norvegicus	VOB001	SML001	SML005	-0.00051	-3.533	0.000144353	5327	6102	1518598
norvegicus	VOB003	SML001	SML005	-0.00046	-3.229	0.000142459	4751	5365	1335232
norvegicus	ZMB001	SML001	SML005	-0.000179	-1.452	0.000123278	6628	6954	1820738
norvegicus	ZMB002	SML001	SML005	-0.000119	-1.032	0.00011531	7187	7418	1937490
norvegicus	ZMB003	SML001	SML005	-0.000109	-0.975	0.000111795	8606	8859	2320084
norvegicus	Ass1	SML002	SML004	1.6e-05	0.148	0.000108108	12094	12042	3238839
norvegicus	Ass2	SML002	SML004	2.3e-05	0.208	0.000110577	4640	4610	1320417
norvegicus	ATU002	SML002	SML004	-0.000267	-2.329	0.000114641	6789	7314	1968485
norvegicus	BUD001	SML002	SML004	-4.4e-05	-0.439	0.000100228	7106	7194	2028309
norvegicus	BUD003	SML002	SML004	3e-05	0.252	0.000119048	6644	6588	1862633
norvegicus	BUD004	SML002	SML004	-1.1e-05	-0.115	9.56522e-05	5976	5996	1739809
norvegicus	Car_4	SML002	SML004	7.4e-05	0.618	0.000119741	12802	12558	3313974
norvegicus	Car_5	SML002	SML004	-2.3e-05	-0.18	0.000127778	7777	7826	2102805
norvegicus	Car_7	SML002	SML004	-1.1e-05	-0.094	0.000117021	9760	9790	2669072
norvegicus	CP-5999	SML002	SML004	-0.000145	-1.578	9.18885e-05	11964	12449	3345306
norvegicus	GAU001	SML002	SML004	-2.1e-05	-0.157	0.000133758	4586	4614	1321646
norvegicus	GAU002	SML002	SML004	-2e-05	-0.12	0.000166667	1600	1610	443255
norvegicus	KAF001	SML002	SML004	-7e-05	-0.55	0.000127273	4878	4976	1402278
norvegicus	KAF002	SML002	SML004	9.7e-05	0.79	0.000122785	3278	3190	911957
norvegicus	KLT001	SML002	SML004	2.7e-05	0.227	0.000118943	7584	7530	2066118
norvegicus	KR150770	SML002	SML004	-3.5e-05	-0.3	0.000116667	7408	7484	2142123
norvegicus	MDT002	SML002	SML004	2.2e-05	0.232	9.48276e-05	8291	8238	2349665
norvegicus	MEP001	SML002	SML004	-0.00024	-2.205	0.000108844	4427	4739	1301159
norvegicus	MEP002	SML002	SML004	-0.000192	-1.761	0.000109029	5385	5688	1579494
norvegicus	MEP003	SML002	SML004	-0.000162	-1.575	0.000102857	5420	5676	1579476
norvegicus	PRA001	SML002	SML004	2.3e-05	0.201	0.000114428	8034	7984	2219395
norvegicus	PRA002	SML002	SML004	-2.4e-05	-0.187	0.000128342	3697	3722	1029039
norvegicus	PZA001	SML002	SML004	7e-06	0.045	0.000155556	2075	2071	601876
norvegicus	PZA002	SML002	SML004	-4.1e-05	-0.264	0.000155303	2136	2160	597890
norvegicus	PZA003	SML002	SML004	-3.2e-05	-0.257	0.000124514	5974	6028	1721450
norvegicus	SNE002	SML002	SML004	6.6e-05	0.557	0.000118492	4542	4459	1247315
norvegicus	SNE004	SML002	SML004	-3.7e-05	-0.231	0.000160173	1524	1540	434440
norvegicus	Sulz3	SML002	SML004	6.2e-05	0.551	0.000112523	9238	9083	2511993
norvegicus	Sulz7	SML002	SML004	4.3e-05	0.385	0.000111688	7684	7594	2105327
norvegicus	TRU001	SML002	SML004	-6.9e-05	-0.497	0.000138833	8059	8211	2203745
norvegicus	TRU002	SML002	SML004	-0.000191	-1.253	0.000152434	2964	3122	823909
norvegicus	VOB001	SML002	SML004	3.3e-05	0.235	0.000140426	6334	6276	1741262
norvegicus	VOB003	SML002	SML004	-0.000113	-0.801	0.000141074	5578	5753	1537480
norvegicus	ZMB001	SML002	SML004	4.7e-05	0.42	0.000111905	8040	7938	2161848
norvegicus	ZMB002	SML002	SML004	6.4e-05	0.588	0.000108844	8444	8297	2288619
norvegicus	ZMB003	SML002	SML004	7.9e-05	0.722	0.000109418	10076	9860	2734980
norvegicus	Ass1	SML002	SML005	-0.000133	-1.219	0.000109106	14742	15270	3964814
norvegicus	Ass2	SML002	SML005	-7.7e-05	-0.786	9.79644e-05	5746	5873	1651164
norvegicus	ATU002	SML002	SML005	-0.000377	-3.331	0.000113179	8217	9129	2416140
norvegicus	BUD001	SML002	SML005	-0.000186	-1.867	9.96251e-05	8744	9212	2520097
norvegicus	BUD003	SML002	SML005	-0.000174	-1.489	0.000116857	7948	8344	2270986
norvegicus	BUD004	SML002	SML005	-0.000168	-1.673	0.000100418	7295	7658	2162299
norvegicus	Car_4	SML002	SML005	-1.8e-05	-0.155	0.000116129	15570	15644	4040397
norvegicus	Car_5	SML002	SML005	-0.00015	-1.215	0.000123457	9502	9893	2600024
norvegicus	Car_7	SML002	SML005	-0.000296	-2.609	0.000113453	11900	12885	3326200
norvegicus	CP-5999	SML002	SML005	-0.000299	-3.508	8.52338e-05	14323	15540	4076241
norvegicus	GAU001	SML002	SML005	-0.000273	-2.037	0.000134021	5461	5904	1623337
norvegicus	GAU002	SML002	SML005	-0.000341	-2.057	0.000165775	1816	1999	538709
norvegicus	KAF001	SML002	SML005	-0.000122	-1.001	0.000121878	5978	6186	1703009
norvegicus	KAF002	SML002	SML005	-0.00012	-1.009	0.00011893	3968	4100	1102679
norvegicus	KLT001	SML002	SML005	-0.000147	-1.211	0.000121387	9276	9652	2554945
norvegicus	KR150770	SML002	SML005	-0.000245	-2.098	0.000116778	9196	9854	2693135
norvegicus	MDT002	SML002	SML005	-6.5e-05	-0.699	9.299e-05	9904	10090	2849236
norvegicus	MEP001	SML002	SML005	-0.000279	-2.713	0.000102838	5409	5855	1596554
norvegicus	MEP002	SML002	SML005	-0.000294	-2.78	0.000105755	6576	7144	1933193
norvegicus	MEP003	SML002	SML005	-0.000333	-3.457	9.63263e-05	6449	7090	1924472
norvegicus	PRA001	SML002	SML005	-0.000208	-1.756	0.000118451	9655	10218	2706397
norvegicus	PRA002	SML002	SML005	-4.4e-05	-0.319	0.000137931	4431	4485	1231860
norvegicus	PZA001	SML002	SML005	-9.8e-05	-0.714	0.000137255	2490	2562	732876
norvegicus	PZA002	SML002	SML005	-0.000249	-1.724	0.000144432	2518	2698	723739
norvegicus	PZA003	SML002	SML005	-0.000109	-0.902	0.000120843	7244	7474	2109364
norvegicus	SNE002	SML002	SML005	-0.000156	-1.328	0.00011747	5370	5608	1529886
norvegicus	SNE004	SML002	SML005	-0.000357	-2.278	0.000156716	1868	2056	524610
norvegicus	Sulz3	SML002	SML005	-5e-06	-0.044	0.000113636	11580	11596	3120077
norvegicus	Sulz7	SML002	SML005	2e-06	0.013	0.000153846	9830	9826	2649618
norvegicus	TRU001	SML002	SML005	-0.000274	-2.033	0.000134776	9836	10582	2727901
norvegicus	TRU002	SML002	SML005	-0.000255	-1.682	0.000151605	3765	4024	1014486
norvegicus	VOB001	SML002	SML005	-0.000172	-1.28	0.000134375	7768	8140	2158686
norvegicus	VOB003	SML002	SML005	-0.000197	-1.438	0.000136996	6806	7179	1895073
norvegicus	ZMB001	SML002	SML005	-9e-05	-0.788	0.000114213	9150	9377	2530546
norvegicus	ZMB002	SML002	SML005	-5e-05	-0.456	0.000109649	9844	9980	2700442
norvegicus	ZMB003	SML002	SML005	-8.4e-05	-0.774	0.000108527	11810	12084	3249335
norvegicus	Ass1	SML005	SML004	0.000184	2.224	8.27338e-05	8254	7679	3128299
norvegicus	Ass2	SML005	SML004	0.000121	1.408	8.59375e-05	3154	3000	1280546
norvegicus	ATU002	SML005	SML004	0.000194	2.158	8.98981e-05	4924	4555	1901079
norvegicus	BUD001	SML005	SML004	7.7e-05	0.983	7.83316e-05	4789	4638	1964310
norvegicus	BUD003	SML005	SML004	0.000193	2.136	9.03558e-05	4639	4292	1797847
norvegicus	BUD004	SML005	SML004	0.000111	1.348	8.23442e-05	4145	3957	1687471
norvegicus	Car_4	SML005	SML004	0.000115	1.239	9.28168e-05	8560	8192	3197618
norvegicus	Car_5	SML005	SML004	0.000165	1.735	9.51009e-05	5370	5034	2034170
norvegicus	Car_7	SML005	SML004	0.000296	2.985	9.91625e-05	6966	6200	2586664
norvegicus	CP-5999	SML005	SML004	0.000164	2.416	6.78808e-05	8268	7738	3228602
norvegicus	GAU001	SML005	SML004	0.000268	2.41	0.000111203	3294	2952	1276234
norvegicus	GAU002	SML005	SML004	0.000323	2.238	0.000144325	1143	1005	427455
norvegicus	KAF001	SML005	SML004	0.000125	1.322	9.45537e-05	3435	3266	1349900
norvegicus	KAF002	SML005	SML004	0.000127	1.298	9.78428e-05	2264	2152	877718
norvegicus	KLT001	SML005	SML004	0.000149	1.561	9.54516e-05	5263	4966	1997724
norvegicus	KR150770	SML005	SML004	0.000201	2.077	9.67742e-05	5180	4764	2078377
norvegicus	MDT002	SML005	SML004	0.000175	2.439	7.17507e-05	5646	5248	2265165
norvegicus	MEP001	SML005	SML004	0.000163	1.942	8.39341e-05	3136	2931	1256442
norvegicus	MEP002	SML005	SML004	0.0002	2.245	8.90869e-05	3847	3542	1527224
norvegicus	MEP003	SML005	SML004	0.000252	2.975	8.47059e-05	3856	3471	1525327
norvegicus	PRA001	SML005	SML004	0.000184	2.168	8.48708e-05	5506	5112	2142774
norvegicus	PRA002	SML005	SML004	0.000157	1.674	9.37873e-05	2550	2396	989417
norvegicus	PZA001	SML005	SML004	0.000115	0.969	0.000118679	1457	1390	580061
norvegicus	PZA002	SML005	SML004	0.000224	1.731	0.000129405	1492	1364	574974
norvegicus	PZA003	SML005	SML004	0.000103	1.045	9.85646e-05	4068	3897	1661112
norvegicus	SNE002	SML005	SML004	0.000358	3.606	9.9279e-05	3210	2780	1204065
norvegicus	SNE004	SML005	SML004	0.000227	1.775	0.000127887	1147	1052	418901
norvegicus	Sulz3	SML005	SML004	0.000105	1.189	8.83095e-05	6224	5968	2432684
norvegicus	Sulz7	SML005	SML004	8.9e-05	1.017	8.75123e-05	5170	4988	2044779
norvegicus	TRU001	SML005	SML004	0.000174	1.688	0.000103081	5611	5240	2131805
norvegicus	TRU002	SML005	SML004	8.7e-05	0.734	0.000118529	2111	2042	795734
norvegicus	VOB001	SML005	SML004	0.000257	2.457	0.000104599	4432	3998	1685230
norvegicus	VOB003	SML005	SML004	0.000138	1.236	0.00011165	3919	3714	1485855
norvegicus	ZMB001	SML005	SML004	0.000179	1.975	9.06329e-05	5404	5034	2072243
norvegicus	ZMB002	SML005	SML004	0.000179	2.201	8.13267e-05	5774	5380	2195920
norvegicus	ZMB003	SML005	SML004	0.000223	2.646	8.42782e-05	6930	6344	2627398
norvegicus	Ass1	SNE002	SNE004	6.3e-05	0.305	0.000206557	1530	1508	341854
norvegicus	Ass2	SNE002	SNE004	0.00011	0.402	0.000273632	626	610	145887
norvegicus	ATU002	SNE002	SNE004	7.3e-05	0.28	0.000260714	941	926	212454
norvegicus	BUD001	SNE002	SNE004	0.000339	1.483	0.000228591	970	894	221024
norvegicus	BUD003	SNE002	SNE004	4.7e-05	0.201	0.000233831	869	860	200096
norvegicus	BUD004	SNE002	SNE004	0.0001	0.413	0.000242131	788	769	190353
norvegicus	Car_4	SNE002	SNE004	-4.2e-05	-0.18	0.000233333	1586	1601	347564
norvegicus	Car_5	SNE002	SNE004	-0.000141	-0.549	0.000256831	1006	1038	227756
norvegicus	Car_7	SNE002	SNE004	-1.9e-05	-0.083	0.000228916	1299	1304	289778
norvegicus	CP-5999	SNE002	SNE004	0.000305	1.512	0.00020172	1576	1470	349537
norvegicus	GAU001	SNE002	SNE004	-5.9e-05	-0.204	0.000289216	624	633	143376
norvegicus	GAU002	SNE002	SNE004	-0.000574	-1.227	0.000467808	222	250	48823
norvegicus	KAF001	SNE002	SNE004	-0.000766	-2.718	0.000281825	633	752	154649
norvegicus	KAF002	SNE002	SNE004	1.5e-05	0.046	0.000326087	458	456	97801
norvegicus	KLT001	SNE002	SNE004	-0.000102	-0.414	0.000246377	979	1002	224681
norvegicus	KR150770	SNE002	SNE004	-0.000363	-1.467	0.000247444	971	1057	236607
norvegicus	MDT002	SNE002	SNE004	8.8e-05	0.384	0.000229167	1028	1006	245409
norvegicus	MEP001	SNE002	SNE004	0.001147	3.895	0.00029448	732	565	145106
norvegicus	MEP002	SNE002	SNE004	0.000127	0.468	0.000271368	766	744	169751
norvegicus	MEP003	SNE002	SNE004	0.000397	1.616	0.000245668	730	664	168976
norvegicus	PRA001	SNE002	SNE004	3.6e-05	0.141	0.000255319	1086	1078	237481
norvegicus	PRA002	SNE002	SNE004	0.000134	0.386	0.00034715	512	497	108391
norvegicus	PZA001	SNE002	SNE004	0.000482	1.291	0.000373354	288	257	65388
norvegicus	PZA002	SNE002	SNE004	0.000115	0.298	0.000385906	284	277	65173
norvegicus	PZA003	SNE002	SNE004	-0.000363	-1.422	0.000255274	738	806	185755
norvegicus	SML001	SNE002	SNE004	6.8e-05	0.278	0.000244604	808	795	190808
norvegicus	SML002	SNE002	SNE004	0.000551	2.443	0.000225542	1232	1084	268575
norvegicus	SML004	SNE002	SNE004	0.000555	2.336	0.000237586	978	860	212708
norvegicus	SML005	SNE002	SNE004	0.000333	1.436	0.000231894	1135	1048	259495
norvegicus	Sulz3	SNE002	SNE004	-0.0003	-1.217	0.000246508	1181	1263	273060
norvegicus	Sulz7	SNE002	SNE004	-0.000196	-0.749	0.000261682	1037	1082	232164
norvegicus	TRU001	SNE002	SNE004	-0.000393	-1.422	0.000276371	1066	1160	239256
norvegicus	TRU002	SNE002	SNE004	0.000172	0.479	0.000359081	436	421	90081
norvegicus	VOB001	SNE002	SNE004	-0.000486	-1.789	0.00027166	817	910	191253
norvegicus	VOB003	SNE002	SNE004	-0.00063	-2.266	0.000278023	704	810	168299
norvegicus	ZMB001	SNE002	SNE004	9e-05	0.374	0.000240642	922	902	217391
norvegicus	ZMB002	SNE002	SNE004	9.2e-05	0.381	0.00024147	982	960	232505
norvegicus	ZMB003	SNE002	SNE004	-0.000102	-0.442	0.000230769	1194	1223	278940
norvegicus	Ass1	Sulz3	Sulz7	2.7e-05	1.072	2.51866e-05	4671	4570	3701451
norvegicus	Ass2	Sulz3	Sulz7	2.6e-05	0.672	3.86905e-05	1984	1942	1620880
norvegicus	ATU002	Sulz3	Sulz7	8.2e-05	2.433	3.37032e-05	2862	2676	2271039
norvegicus	BUD001	Sulz3	Sulz7	1.2e-05	0.359	3.34262e-05	2987	2959	2419520
norvegicus	BUD003	Sulz3	Sulz7	2.7e-05	0.793	3.40479e-05	2720	2662	2115342
norvegicus	BUD004	Sulz3	Sulz7	4.3e-05	1.293	3.3256e-05	2512	2423	2073919
norvegicus	Car_4	Sulz3	Sulz7	-1e-06	-0.037	2.7027e-05	4893	4896	3742691
norvegicus	Car_5	Sulz3	Sulz7	1.4e-05	0.431	3.24826e-05	3176	3142	2490478
norvegicus	Car_7	Sulz3	Sulz7	3.7e-05	1.283	2.88387e-05	4190	4069	3226322
norvegicus	CP-5999	Sulz3	Sulz7	3.2e-05	1.264	2.53165e-05	4642	4520	3772265
norvegicus	GAU001	Sulz3	Sulz7	3.5e-05	0.857	4.08401e-05	1887	1833	1524951
norvegicus	GAU002	Sulz3	Sulz7	-0.000108	-1.406	7.68137e-05	613	666	494128
norvegicus	KAF001	Sulz3	Sulz7	8e-05	1.881	4.25306e-05	1997	1871	1569074
norvegicus	KAF002	Sulz3	Sulz7	1.2e-05	0.221	5.42986e-05	1348	1336	1009523
norvegicus	KLT001	Sulz3	Sulz7	7e-06	0.197	3.5533e-05	3154	3138	2442246
norvegicus	KR150770	Sulz3	Sulz7	5.7e-05	1.903	2.99527e-05	3234	3082	2664183
norvegicus	MDT002	Sulz3	Sulz7	9e-06	0.282	3.19149e-05	3048	3024	2579729
norvegicus	MEP001	Sulz3	Sulz7	3.7e-05	0.909	4.07041e-05	1842	1786	1498016
norvegicus	MEP002	Sulz3	Sulz7	4.3e-05	1.129	3.80868e-05	2239	2160	1806504
norvegicus	MEP003	Sulz3	Sulz7	1.2e-05	0.314	3.82166e-05	2165	2144	1781341
norvegicus	PRA001	Sulz3	Sulz7	1.9e-05	0.581	3.27022e-05	3399	3352	2525420
norvegicus	PRA002	Sulz3	Sulz7	2e-05	0.39	5.12821e-05	1536	1513	1107378
norvegicus	PZA001	Sulz3	Sulz7	0.000119	1.861	6.39441e-05	885	804	677263
norvegicus	PZA002	Sulz3	Sulz7	1.7e-05	0.253	6.71937e-05	832	821	664034
norvegicus	PZA003	Sulz3	Sulz7	2.7e-05	0.765	3.52941e-05	2408	2354	1975289
norvegicus	SML001	Sulz3	Sulz7	-1e-06	-0.029	3.44828e-05	2417	2419	1954086
norvegicus	SML002	Sulz3	Sulz7	3e-05	1.014	2.95858e-05	3490	3404	2831747
norvegicus	SML004	Sulz3	Sulz7	2.5e-05	0.758	3.29815e-05	2627	2572	2145247
norvegicus	SML005	Sulz3	Sulz7	5.5e-05	1.971	2.79046e-05	3424	3270	2767090
norvegicus	SNE002	Sulz3	Sulz7	2e-06	0.04	5e-05	1866	1864	1435721
norvegicus	SNE004	Sulz3	Sulz7	0.000104	1.533	6.78408e-05	656	606	479830
norvegicus	TRU001	Sulz3	Sulz7	1.7e-05	0.543	3.13076e-05	3340	3296	2616160
norvegicus	TRU002	Sulz3	Sulz7	9e-06	0.176	5.11364e-05	1250	1242	961061
norvegicus	VOB001	Sulz3	Sulz7	-9e-06	-0.25	3.6e-05	2632	2650	2073205
norvegicus	VOB003	Sulz3	Sulz7	0.000119	3.113	3.82268e-05	2387	2172	1809964
norvegicus	ZMB001	Sulz3	Sulz7	5e-05	1.509	3.31345e-05	2716	2608	2161906
norvegicus	ZMB002	Sulz3	Sulz7	6.4e-05	1.866	3.4298e-05	2926	2775	2338763
norvegicus	ZMB003	Sulz3	Sulz7	4.5e-05	1.443	3.1185e-05	3538	3410	2866880
norvegicus	Ass1	TRU001	TRU002	0.000138	1.289	0.00010706	2174	2009	1199158
norvegicus	Ass2	TRU001	TRU002	-7e-05	-0.702	9.97151e-05	870	907	519337
norvegicus	ATU002	TRU001	TRU002	0.000181	1.401	0.000129193	1340	1206	741658
norvegicus	BUD001	TRU001	TRU002	0.000191	2.036	9.38114e-05	1400	1252	780287
norvegicus	BUD003	TRU001	TRU002	0.000898	8.32	0.000107933	1683	1048	707299
norvegicus	BUD004	TRU001	TRU002	0.000123	1.227	0.000100244	1148	1066	668638
norvegicus	Car_4	TRU001	TRU002	0.000225	1.724	0.00013051	2350	2076	1216555
norvegicus	Car_5	TRU001	TRU002	2.6e-05	0.223	0.000116592	1424	1403	801995
norvegicus	Car_7	TRU001	TRU002	0.000125	1.063	0.000117592	1898	1769	1033746
norvegicus	CP-5999	TRU001	TRU002	0.000102	1.211	8.42279e-05	2088	1963	1223219
norvegicus	GAU001	TRU001	TRU002	8.2e-05	0.593	0.00013828	830	788	499724
norvegicus	GAU002	TRU001	TRU002	0	0	#DIV/0!	300	300	164767
norvegicus	KAF001	TRU001	TRU002	0.000196	1.372	0.000142857	976	876	515426
norvegicus	KAF002	TRU001	TRU002	0.000115	0.866	0.000132794	627	588	334215
norvegicus	KLT001	TRU001	TRU002	0.000243	1.928	0.000126037	1488	1296	792975
norvegicus	KR150770	TRU001	TRU002	0.000159	1.32	0.000120455	1468	1333	848274
norvegicus	MDT002	TRU001	TRU002	0.000202	2.142	9.43044e-05	1474	1304	845295
norvegicus	MEP001	TRU001	TRU002	0.000116	1.01	0.000114851	844	788	488930
norvegicus	MEP002	TRU001	TRU002	0.00015	1.331	0.000112697	1012	924	591814
norvegicus	MEP003	TRU001	TRU002	7.6e-05	0.722	0.000105263	1002	957	585028
norvegicus	PRA001	TRU001	TRU002	0.000188	1.632	0.000115196	1540	1386	819660
norvegicus	PRA002	TRU001	TRU002	0.000124	0.966	0.000128364	663	618	365811
norvegicus	PZA001	TRU001	TRU002	0.000237	1.447	0.000163787	415	362	225730
norvegicus	PZA002	TRU001	TRU002	0.000215	1.166	0.000184391	414	366	221193
norvegicus	PZA003	TRU001	TRU002	0.000128	0.899	0.00014238	1130	1048	646880
norvegicus	SML001	TRU001	TRU002	0.000114	1.073	0.000106244	1144	1070	650093
norvegicus	SML002	TRU001	TRU002	0.000181	1.887	9.59194e-05	1638	1469	930582
norvegicus	SML004	TRU001	TRU002	0.000131	1.21	0.000108264	1232	1138	717941
norvegicus	SML005	TRU001	TRU002	0.000194	1.815	0.000106887	1616	1440	903251
norvegicus	SNE002	TRU001	TRU002	4.9e-05	0.365	0.000134247	844	822	469575
norvegicus	SNE004	TRU001	TRU002	0.000188	0.989	0.000190091	332	302	159267
norvegicus	Sulz3	TRU001	TRU002	0.000122	1.099	0.00011101	1775	1657	966007
norvegicus	Sulz7	TRU001	TRU002	0.00017	1.479	0.000114943	1558	1416	834615
norvegicus	VOB001	TRU001	TRU002	8.1e-05	0.468	0.000173077	1232	1178	676995
norvegicus	VOB003	TRU001	TRU002	0.000118	0.661	0.000178517	1126	1056	594762
norvegicus	ZMB001	TRU001	TRU002	5.6e-05	0.517	0.000108317	1228	1188	726724
norvegicus	ZMB002	TRU001	TRU002	9.8e-05	0.902	0.000108647	1364	1288	782141
norvegicus	ZMB003	TRU001	TRU002	0.000168	1.624	0.000103448	1686	1527	949217
norvegicus	Ass1	VOB001	VOB003	-6.5e-05	-0.733	8.86767e-05	1974	2091	1800293
norvegicus	Ass2	VOB001	VOB003	-5.9e-05	-0.792	7.44949e-05	924	970	787143
norvegicus	ATU002	VOB001	VOB003	-2.1e-05	-0.213	9.85915e-05	1314	1338	1118218
norvegicus	BUD001	VOB001	VOB003	-3.3e-05	-0.536	6.15672e-05	1294	1334	1180833
norvegicus	BUD003	VOB001	VOB003	-4.2e-05	-0.609	6.89655e-05	1162	1206	1043180
norvegicus	BUD004	VOB001	VOB003	2.9e-05	0.439	6.60592e-05	1160	1130	1016486
norvegicus	Car_4	VOB001	VOB003	-3.9e-05	-0.431	9.04872e-05	2178	2250	1823473
norvegicus	Car_5	VOB001	VOB003	-4.2e-05	-0.442	9.50226e-05	1449	1500	1211884
norvegicus	Car_7	VOB001	VOB003	1.6e-05	0.161	9.93789e-05	1852	1828	1558175
norvegicus	CP-5999	VOB001	VOB003	-2.9e-05	-0.488	5.94262e-05	1978	2031	1832928
norvegicus	GAU001	VOB001	VOB003	-4.1e-05	-0.356	0.000115169	858	888	757941
norvegicus	GAU002	VOB001	VOB003	0.000178	1.269	0.000140268	308	264	249567
norvegicus	KAF001	VOB001	VOB003	-0.000105	-1.175	8.93617e-05	874	956	778716
norvegicus	KAF002	VOB001	VOB003	-0.000274	-2.974	9.21318e-05	567	706	507909
norvegicus	KLT001	VOB001	VOB003	1.5e-05	0.17	8.82353e-05	1438	1420	1195261
norvegicus	KR150770	VOB001	VOB003	-3e-05	-0.314	9.55414e-05	1419	1458	1281716
norvegicus	MDT002	VOB001	VOB003	-1.5e-05	-0.258	5.81395e-05	1362	1382	1271401
norvegicus	MEP001	VOB001	VOB003	-0.000109	-1.266	8.60979e-05	825	906	739132
norvegicus	MEP002	VOB001	VOB003	-2.1e-05	-0.259	8.10811e-05	1026	1044	897338
norvegicus	MEP003	VOB001	VOB003	-3.1e-05	-0.373	8.31099e-05	960	987	883287
norvegicus	PRA001	VOB001	VOB003	-7e-05	-0.976	7.17213e-05	1374	1461	1240917
norvegicus	PRA002	VOB001	VOB003	-0.000108	-1.266	8.53081e-05	624	683	552453
norvegicus	PZA001	VOB001	VOB003	-0.000129	-1.014	0.000127219	401	445	340349
norvegicus	PZA002	VOB001	VOB003	-0.000161	-1.257	0.000128083	357	411	334528
norvegicus	PZA003	VOB001	VOB003	-0.000152	-1.327	0.000114544	1037	1186	979341
norvegicus	SML001	VOB001	VOB003	-6.2e-05	-0.757	8.19022e-05	1110	1170	973965
norvegicus	SML002	VOB001	VOB003	-6.3e-05	-0.777	8.10811e-05	1538	1625	1393822
norvegicus	SML004	VOB001	VOB003	-0.00012	-1.521	7.88955e-05	1132	1261	1075293
norvegicus	SML005	VOB001	VOB003	-9.3e-05	-1.14	8.15789e-05	1484	1610	1353928
norvegicus	SNE002	VOB001	VOB003	-3.2e-05	-0.392	8.16327e-05	858	880	709179
norvegicus	SNE004	VOB001	VOB003	3.3e-05	0.258	0.000127907	318	310	239667
norvegicus	Sulz3	VOB001	VOB003	-2.3e-05	-0.308	7.46753e-05	1622	1656	1453825
norvegicus	Sulz7	VOB001	VOB003	-7.8e-05	-0.971	8.03296e-05	1424	1522	1256179
norvegicus	TRU001	VOB001	VOB003	-7e-05	-0.515	0.000135922	1564	1655	1289717
norvegicus	TRU002	VOB001	VOB003	6e-06	0.044	0.000136364	639	636	473574
norvegicus	ZMB001	VOB001	VOB003	-6.7e-05	-0.94	7.12766e-05	1174	1248	1086793
norvegicus	ZMB002	VOB001	VOB003	1.3e-05	0.194	6.70103e-05	1339	1324	1170852
norvegicus	ZMB003	VOB001	VOB003	-5.1e-05	-0.704	7.24432e-05	1572	1644	1422650
norvegicus	Ass1	ZMB001	ZMB002	-0.000139	-1.554	8.94466e-05	9015	9426	2955257
norvegicus	Ass2	ZMB001	ZMB002	-0.000156	-1.632	9.55882e-05	3392	3574	1169884
norvegicus	ATU002	ZMB001	ZMB002	-0.000142	-1.44	9.86111e-05	5214	5468	1783286
norvegicus	BUD001	ZMB001	ZMB002	5.6e-05	0.667	8.3958e-05	5400	5298	1813477
norvegicus	BUD003	ZMB001	ZMB002	-2.5e-05	-0.241	0.000103734	5076	5119	1697751
norvegicus	BUD004	ZMB001	ZMB002	5e-06	0.049	0.000102041	4546	4539	1557280
norvegicus	Car_4	ZMB001	ZMB002	-2.7e-05	-0.271	9.9631e-05	9674	9756	3039391
norvegicus	Car_5	ZMB001	ZMB002	-5.9e-05	-0.562	0.000104982	5836	5948	1893501
norvegicus	Car_7	ZMB001	ZMB002	-9e-06	-0.086	0.000104651	7368	7390	2385046
norvegicus	CP-5999	ZMB001	ZMB002	-6.2e-05	-0.787	7.87802e-05	9346	9536	3071591
norvegicus	GAU001	ZMB001	ZMB002	-0.000117	-1.01	0.000115842	3480	3620	1193429
norvegicus	GAU002	ZMB001	ZMB002	4.3e-05	0.284	0.000151408	1259	1242	406199
norvegicus	KAF001	ZMB001	ZMB002	-0.000145	-1.337	0.000108452	3787	3974	1282021
norvegicus	KAF002	ZMB001	ZMB002	-6.3e-05	-0.556	0.000113309	2538	2590	839975
norvegicus	KLT001	ZMB001	ZMB002	-0.000102	-1.016	0.000100394	5638	5828	1859971
norvegicus	KR150770	ZMB001	ZMB002	-7.8e-05	-0.761	0.000102497	5432	5580	1894227
norvegicus	MDT002	ZMB001	ZMB002	-0.000196	-2.244	8.7344e-05	6178	6601	2160561
norvegicus	MEP001	ZMB001	ZMB002	-0.000162	-1.601	0.000101187	3462	3654	1178963
norvegicus	MEP002	ZMB001	ZMB002	-7.6e-05	-0.785	9.68153e-05	4207	4316	1435649
norvegicus	MEP003	ZMB001	ZMB002	-0.000194	-2.032	9.54724e-05	4081	4361	1442013
norvegicus	PRA001	ZMB001	ZMB002	-0.000108	-1.059	0.000101983	6032	6252	2024164
norvegicus	PRA002	ZMB001	ZMB002	-6.8e-05	-0.594	0.000114478	2854	2918	956219
norvegicus	PZA001	ZMB001	ZMB002	1.4e-05	0.108	0.00012963	1622	1614	547414
norvegicus	PZA002	ZMB001	ZMB002	-4.3e-05	-0.337	0.000127596	1576	1599	547632
norvegicus	PZA003	ZMB001	ZMB002	-0.000131	-1.228	0.000106678	4554	4758	1562289
norvegicus	SML001	ZMB001	ZMB002	-0.000126	-1.323	9.52381e-05	5070	5286	1718092
norvegicus	SML002	ZMB001	ZMB002	-0.000115	-1.241	9.26672e-05	6998	7270	2367707
norvegicus	SML004	ZMB001	ZMB002	-0.00012	-1.199	0.000100083	5868	6106	1974407
norvegicus	SML005	ZMB001	ZMB002	-5e-05	-0.512	9.76563e-05	6760	6872	2263108
norvegicus	SNE002	ZMB001	ZMB002	-3.7e-05	-0.326	0.000113497	3461	3503	1130827
norvegicus	SNE004	ZMB001	ZMB002	-0.000305	-2.127	0.000143394	1174	1296	400652
norvegicus	Sulz3	ZMB001	ZMB002	-3.5e-05	-0.353	9.91501e-05	6891	6970	2252968
norvegicus	Sulz7	ZMB001	ZMB002	-7e-05	-0.72	9.72222e-05	5596	5727	1861529
norvegicus	TRU001	ZMB001	ZMB002	-2.5e-05	-0.222	0.000112613	6148	6198	1980514
norvegicus	TRU002	ZMB001	ZMB002	-2e-05	-0.149	0.000134228	2304	2318	743376
norvegicus	VOB001	ZMB001	ZMB002	-8.9e-05	-0.753	0.000118194	4680	4818	1557461
norvegicus	VOB003	ZMB001	ZMB002	7.5e-05	0.614	0.00012215	4384	4280	1381802
norvegicus	Ass1	ZMB001	ZMB003	-0.000101	-1.154	8.75217e-05	11239	11595	3536220
norvegicus	Ass2	ZMB001	ZMB003	-3.5e-05	-0.36	9.72222e-05	4332	4382	1408228
norvegicus	ATU002	ZMB001	ZMB003	-4.8e-05	-0.479	0.000100209	6554	6656	2133699
norvegicus	BUD001	ZMB001	ZMB003	6e-06	0.065	9.23077e-05	6590	6578	2175386
norvegicus	BUD003	ZMB001	ZMB003	9.2e-05	0.896	0.000102679	6376	6190	2026454
norvegicus	BUD004	ZMB001	ZMB003	9e-06	0.101	8.91089e-05	5602	5584	1867700
norvegicus	Car_4	ZMB001	ZMB003	-8.8e-05	-0.987	8.91591e-05	11794	12112	3632781
norvegicus	Car_5	ZMB001	ZMB003	-0.000105	-1.048	0.000100191	7182	7422	2270037
norvegicus	Car_7	ZMB001	ZMB003	4.2e-05	0.471	8.9172e-05	9158	9038	2867248
norvegicus	CP-5999	ZMB001	ZMB003	-6.1e-05	-0.696	8.76437e-05	11535	11758	3671687
norvegicus	GAU001	ZMB001	ZMB003	-0.000118	-1.048	0.000112595	4255	4423	1426222
norvegicus	GAU002	ZMB001	ZMB003	-0.000113	-0.804	0.000140547	1474	1528	483441
norvegicus	KAF001	ZMB001	ZMB003	-0.000141	-1.391	0.000101366	4577	4793	1527605
norvegicus	KAF002	ZMB001	ZMB003	-0.000172	-1.521	0.000113083	3042	3214	999773
norvegicus	KLT001	ZMB001	ZMB003	-1.2e-05	-0.122	9.83607e-05	6984	7010	2229831
norvegicus	KR150770	ZMB001	ZMB003	0.000112	1.15	9.73913e-05	7004	6748	2282947
norvegicus	MDT002	ZMB001	ZMB003	-0.00013	-1.611	8.06952e-05	7611	7947	2574811
norvegicus	MEP001	ZMB001	ZMB003	2.9e-05	0.287	0.000101045	4317	4276	1409823
norvegicus	MEP002	ZMB001	ZMB003	-0.000106	-1.177	9.00595e-05	5111	5292	1716586
norvegicus	MEP003	ZMB001	ZMB003	-2.2e-05	-0.234	9.40171e-05	5122	5160	1723602
norvegicus	PRA001	ZMB001	ZMB003	-6.5e-05	-0.66	9.84848e-05	7464	7620	2417194
norvegicus	PRA002	ZMB001	ZMB003	-0.000148	-1.329	0.000111362	3470	3638	1135815
norvegicus	PZA001	ZMB001	ZMB003	2.7e-05	0.227	0.000118943	1954	1936	653504
norvegicus	PZA002	ZMB001	ZMB003	-0.000144	-1.17	0.000123077	1936	2030	651873
norvegicus	PZA003	ZMB001	ZMB003	-6e-05	-0.653	9.18836e-05	5642	5755	1867235
norvegicus	SML001	ZMB001	ZMB003	-0.00015	-1.651	9.0854e-05	6200	6506	2040908
norvegicus	SML002	ZMB001	ZMB003	-0.000165	-1.902	8.67508e-05	8524	8988	2823261
norvegicus	SML004	ZMB001	ZMB003	-9.4e-05	-1.027	9.15287e-05	7270	7490	2342705
norvegicus	SML005	ZMB001	ZMB003	-8e-05	-0.868	9.21659e-05	8304	8520	2700869
norvegicus	SNE002	ZMB001	ZMB003	1.2e-05	0.111	0.000108108	4267	4251	1351875
norvegicus	SNE004	ZMB001	ZMB003	-0.000208	-1.504	0.000138298	1435	1534	476581
norvegicus	Sulz3	ZMB001	ZMB003	-2.3e-05	-0.246	9.34959e-05	8592	8655	2706152
norvegicus	Sulz7	ZMB001	ZMB003	-0.0001	-1.086	9.2081e-05	7012	7236	2244244
norvegicus	TRU001	ZMB001	ZMB003	-5.8e-05	-0.532	0.000109023	7493	7632	2376179
norvegicus	TRU002	ZMB001	ZMB003	-6.2e-05	-0.496	0.000125	2844	2900	888520
norvegicus	VOB001	ZMB001	ZMB003	-9.3e-05	-0.858	0.000108392	5743	5918	1867783
norvegicus	VOB003	ZMB001	ZMB003	1.3e-05	0.112	0.000116071	5270	5249	1656294
norvegicus	Ass1	ZMB002	ZMB003	7.8e-05	0.875	8.91429e-05	11802	11508	3759439
norvegicus	Ass2	ZMB002	ZMB003	0.000189	1.997	9.4642e-05	4647	4362	1505449
norvegicus	ATU002	ZMB002	ZMB003	-6.4e-05	-0.665	9.62406e-05	6711	6857	2273194
norvegicus	BUD001	ZMB002	ZMB003	-3.1e-05	-0.359	8.6351e-05	6725	6796	2323552
norvegicus	BUD003	ZMB002	ZMB003	0.000107	1.018	0.000105108	6579	6348	2154202
norvegicus	BUD004	ZMB002	ZMB003	-1.4e-05	-0.151	9.27152e-05	5750	5778	1994146
norvegicus	Car_4	ZMB002	ZMB003	-3.3e-05	-0.343	9.62099e-05	12236	12364	3857556
norvegicus	Car_5	ZMB002	ZMB003	-1.3e-05	-0.133	9.77444e-05	7464	7496	2420458
norvegicus	Car_7	ZMB002	ZMB003	-1e-06	-0.011	9.09091e-05	9398	9402	3061717
norvegicus	CP-5999	ZMB002	ZMB003	2.8e-05	0.352	7.95455e-05	11968	11860	3898476
norvegicus	GAU001	ZMB002	ZMB003	-2.3e-05	-0.206	0.00011165	4480	4514	1518146
norvegicus	GAU002	ZMB002	ZMB003	-7.6e-05	-0.545	0.00013945	1520	1560	513001
norvegicus	KAF001	ZMB002	ZMB003	-1e-05	-0.091	0.00010989	4845	4860	1623806
norvegicus	KAF002	ZMB002	ZMB003	1.4e-05	0.129	0.000108527	3281	3266	1059682
norvegicus	KLT001	ZMB002	ZMB003	8e-05	0.823	9.72053e-05	7292	7101	2377276
norvegicus	KR150770	ZMB002	ZMB003	0.00016	1.713	9.34034e-05	7216	6826	2442453
norvegicus	MDT002	ZMB002	ZMB003	8.1e-05	1.042	7.77351e-05	8074	7852	2732217
norvegicus	MEP001	ZMB002	ZMB003	0.000169	1.784	9.47309e-05	4606	4352	1500162
norvegicus	MEP002	ZMB002	ZMB003	3.1e-05	0.328	9.45122e-05	5390	5333	1825406
norvegicus	MEP003	ZMB002	ZMB003	0.000175	1.779	9.83699e-05	5502	5182	1831186
norvegicus	PRA001	ZMB002	ZMB003	3.5e-05	0.364	9.61538e-05	7837	7746	2570045
norvegicus	PRA002	ZMB002	ZMB003	-0.000122	-1.042	0.000117083	3609	3755	1201308
norvegicus	PZA001	ZMB002	ZMB003	1.4e-05	0.114	0.000122807	1973	1964	695210
norvegicus	PZA002	ZMB002	ZMB003	-6.4e-05	-0.511	0.000125245	2014	2059	692814
norvegicus	PZA003	ZMB002	ZMB003	3.1e-05	0.306	0.000101307	5830	5768	1986441
norvegicus	SML001	ZMB002	ZMB003	-7.1e-05	-0.794	8.94207e-05	6350	6502	2159318
norvegicus	SML002	ZMB002	ZMB003	-3.1e-05	-0.362	8.56354e-05	8935	9026	2994668
norvegicus	SML004	ZMB002	ZMB003	1.9e-05	0.197	9.64467e-05	7451	7404	2470355
norvegicus	SML005	ZMB002	ZMB003	-1.8e-05	-0.194	9.27835e-05	8566	8617	2868163
norvegicus	SNE002	ZMB002	ZMB003	6.6e-05	0.619	0.000106624	4428	4333	1440012
norvegicus	SNE004	ZMB002	ZMB003	-4.9e-05	-0.381	0.000128609	1548	1573	505533
norvegicus	Sulz3	ZMB002	ZMB003	-1.7e-05	-0.184	9.23913e-05	8823	8872	2886946
norvegicus	Sulz7	ZMB002	ZMB003	-4.1e-05	-0.44	9.31818e-05	7220	7318	2400967
norvegicus	TRU001	ZMB002	ZMB003	-3.4e-05	-0.308	0.00011039	7765	7852	2533345
norvegicus	TRU002	ZMB002	ZMB003	-7.1e-05	-0.562	0.000126335	2912	2980	946830
norvegicus	VOB001	ZMB002	ZMB003	-2e-05	-0.179	0.000111732	5972	6012	1995154
norvegicus	VOB003	ZMB002	ZMB003	-7.8e-05	-0.656	0.000118902	5379	5516	1764636

## Sheet: DataS4.2_F4_Roman_Med
Data S4.2. F4-statistics in the form of f4(Outgroup, Med; Roman1, Roman2) to test the affinity of medieval populations to different Roman populations
Outgroup	Med	Roman1	Roman2	F4	Z	SD	nBABA	nABBA	nSNPs
norvegicus	Ass	GAU	TRU	0.000272	2.862	9.50384e-05	5476	4784	2546005
norvegicus	Ass	GAU	VOB	0.000492	5.183	9.49257e-05	5548	4309	2518672
norvegicus	ATU	GAU	TRU	0.00037	3.087	0.000119857	3376	2798	1564105
norvegicus	ATU	GAU	VOB	0.000673	5.753	0.000116982	3492	2448	1550773
norvegicus	BUD0014	GAU	TRU	6.2e-05	0.743	8.34455e-05	4211	4080	2129609
norvegicus	BUD0014	GAU	VOB	0.000285	3.217	8.85919e-05	4322	3720	2109763
norvegicus	BUD003	GAU	TRU	0.000311	3.038	0.00010237	3131	2675	1465525
norvegicus	BUD003	GAU	VOB	0.000455	4.239	0.000107337	3080	2420	1450327
norvegicus	Car	GAU	TRU	0.000448	3.772	0.00011877	6005	4847	2581379
norvegicus	Car	GAU	VOB	0.00089	7.377	0.000120645	6353	4079	2553152
norvegicus	KAF	GAU	TRU	0.000233	2.181	0.000106832	3134	2786	1496620
norvegicus	KAF	GAU	VOB	0.000551	5.606	9.82875e-05	3247	2429	1484328
norvegicus	KLT	GAU	TRU	0.000176	1.563	0.000112604	3516	3224	1663898
norvegicus	KLT	GAU	VOB	0.000557	4.855	0.000114727	3726	2808	1646287
norvegicus	MDT	GAU	TRU	-4.4e-05	-0.492	8.94309e-05	3341	3421	1798162
norvegicus	MDT	GAU	VOB	0.000257	2.568	0.000100078	3513	3056	1781755
norvegicus	MEP	GAU	TRU	0.000231	2.463	9.37881e-05	4451	3955	2146570
norvegicus	MEP	GAU	VOB	0.000557	6.025	9.24481e-05	4626	3443	2125604
norvegicus	PRA	GAU	TRU	0.000292	2.821	0.000103509	4213	3635	1978532
norvegicus	PRA	GAU	VOB	0.000529	5.014	0.000105505	4328	3290	1961783
norvegicus	SML	GAU	TRU	0.000116	1.305	8.88889e-05	5230	4935	2530026
norvegicus	SML	GAU	VOB	0.000329	3.234	0.000101732	5271	4448	2502701
norvegicus	SNE	GAU	TRU	0.000215	2.002	0.000107393	2511	2255	1194070
norvegicus	SNE	GAU	VOB	0.000324	2.947	0.000109942	2491	2107	1182589
norvegicus	Sulz	GAU	TRU	0.000364	3.419	0.000106464	5280	4423	2355791
norvegicus	Sulz	GAU	VOB	0.000652	5.699	0.000114406	5406	3886	2330680
norvegicus	Ass	PZA	GAU	0.001218	9.036	0.000134794	9064	6304	2265423
norvegicus	Ass	PZA	TRU	0.00153	10.935	0.000139918	14975	9499	3578196
norvegicus	Ass	PZA	VOB	0.001774	13.959	0.000127086	14325	8050	3537297
norvegicus	ATU	PZA	GAU	0.001485	8.809	0.000168578	5606	3535	1394400
norvegicus	ATU	PZA	TRU	0.001964	11.491	0.000170916	9334	5030	2191699
norvegicus	ATU	PZA	VOB	0.002226	14.536	0.000153137	8977	4146	2170263
norvegicus	BUD0014	PZA	GAU	0.001173	9.673	0.000121265	7284	5062	1893629
norvegicus	BUD0014	PZA	TRU	0.001336	10.316	0.000129508	11787	7800	2983298
norvegicus	BUD0014	PZA	VOB	0.001533	12.714	0.000120576	11256	6731	2952378
norvegicus	BUD003	PZA	GAU	0.001469	9.326	0.000157517	5292	3370	1307987
norvegicus	BUD003	PZA	TRU	0.002015	12.948	0.000155622	8886	4748	2053240
norvegicus	BUD003	PZA	VOB	0.002032	13.824	0.000146991	8169	4044	2029925
norvegicus	Car	PZA	GAU	0.001278	8.138	0.000157041	9578	6642	2298056
norvegicus	Car	PZA	TRU	0.001916	11.951	0.000160321	16402	9448	3628977
norvegicus	Car	PZA	VOB	0.002315	15.596	0.000148435	16006	7703	3586471
norvegicus	KAF	PZA	GAU	0.00142	8.992	0.000157918	5364	3460	1340320
norvegicus	KAF	PZA	TRU	0.001819	11.875	0.000153179	8819	5007	2095055
norvegicus	KAF	PZA	VOB	0.002129	15.202	0.000140047	8517	4094	2077595
norvegicus	KLT	PZA	GAU	0.001733	10.553	0.000164219	6276	3721	1474444
norvegicus	KLT	PZA	TRU	0.002161	12.941	0.000166989	10476	5440	2330534
norvegicus	KLT	PZA	VOB	0.002504	16.632	0.000150553	10116	4349	2303290
norvegicus	MDT	PZA	GAU	0.000898	7.598	0.000118189	5820	4373	1611741
norvegicus	MDT	PZA	TRU	0.000896	8.02	0.000111721	9035	6774	2522427
norvegicus	MDT	PZA	VOB	0.001124	10.922	0.000102912	8647	5842	2496433
norvegicus	MEP	PZA	GAU	0.001028	7.577	0.000135674	7277	5307	1915491
norvegicus	MEP	PZA	TRU	0.001341	10.257	0.00013074	12025	7981	3014923
norvegicus	MEP	PZA	VOB	0.001628	13.106	0.000124218	11587	6729	2984396
norvegicus	PRA	PZA	GAU	0.001611	10.126	0.000159095	7388	4538	1768181
norvegicus	PRA	PZA	TRU	0.002065	12.647	0.00016328	12299	6562	2777602
norvegicus	PRA	PZA	VOB	0.002274	15.018	0.000151418	11685	5429	2751138
norvegicus	SML	PZA	GAU	0.001131	8.727	0.000129598	8821	6271	2255453
norvegicus	SML	PZA	TRU	0.001372	11.628	0.000117991	14472	9593	3557076
norvegicus	SML	PZA	VOB	0.001534	12.663	0.00012114	13730	8337	3515682
norvegicus	SNE	PZA	GAU	0.001762	10.682	0.00016495	4457	2579	1065734
norvegicus	SNE	PZA	TRU	0.002048	13.224	0.00015487	7294	3868	1673058
norvegicus	SNE	PZA	VOB	0.002157	14.519	0.000148564	6908	3335	1656500
norvegicus	Sulz	PZA	GAU	0.001526	9.435	0.000161738	8821	5630	2091738
norvegicus	Sulz	PZA	TRU	0.002076	12.549	0.000165432	14939	8074	3306836
norvegicus	Sulz	PZA	VOB	0.002347	15.166	0.000154754	14278	6606	3268784
norvegicus	Ass	TRU	VOB	0.000243	2.892	8.40249e-05	7050	6079	4000145
norvegicus	ATU	TRU	VOB	0.000349	3.366	0.000103684	4357	3504	2449410
norvegicus	BUD0014	TRU	VOB	0.000231	3.382	6.83028e-05	5757	4985	3341137
norvegicus	BUD003	TRU	VOB	8.7e-05	0.994	8.75252e-05	3794	3595	2289024
norvegicus	Car	TRU	VOB	0.000474	4.664	0.00010163	7910	5989	4054074
norvegicus	KAF	TRU	VOB	0.000357	3.868	9.22958e-05	4145	3313	2332210
norvegicus	KLT	TRU	VOB	0.000361	3.526	0.000102382	4766	3821	2615206
norvegicus	MDT	TRU	VOB	0.000217	2.86	7.58741e-05	4583	3976	2801854
norvegicus	MEP	TRU	VOB	0.000322	4.053	7.94473e-05	5920	4836	3364003
norvegicus	PRA	TRU	VOB	0.000278	3.026	9.18705e-05	5443	4584	3098044
norvegicus	SML	TRU	VOB	0.000196	2.594	7.5559e-05	6851	6072	3968646
norvegicus	SNE	TRU	VOB	0.000205	2.142	9.57049e-05	3274	2891	1867371
norvegicus	Sulz	TRU	VOB	0.000302	3.104	9.72938e-05	6741	5622	3704655

## Sheet: DataS4.3_F4_Med_Roman
Data S4.3. F4-statistics in the form of f4(Outgroup, Roman; Med1, Med2) to test the affinity of Roman populations to different medieval populations.
Outgroup	Roman	Med1	Med2	F4	Z	SD	nBABA	nABBA	nSNPs
norvegicus	GAU	Ass	BUD0014	0.000107	0.651	0.000164363	17173	16880	2739795
norvegicus	PZA	Ass	BUD0014	0.000119	0.912	0.000130482	24280	23821	3853680
norvegicus	TRU	Ass	BUD0014	-0.000137	-0.827	0.000165659	28712	29305	4344958
norvegicus	VOB	Ass	BUD0014	-0.000149	-0.895	0.00016648	28064	28704	4294277
norvegicus	GAU	Ass	BUD003	0.00151	7.797	0.000193664	12274	9433	1881456
norvegicus	PZA	Ass	BUD003	0.001145	7.338	0.000156037	16820	13791	2644749
norvegicus	TRU	Ass	BUD003	0.001685	8.599	0.000195953	21016	16008	2972513
norvegicus	VOB	Ass	BUD003	0.001489	7.587	0.000196257	20211	15842	2934440
norvegicus	GAU	Ass	Car	0.001865	9.016	0.000206854	24287	18047	3346064
norvegicus	PZA	Ass	Car	0.001828	10.414	0.000175533	34707	26070	4725840
norvegicus	TRU	Ass	Car	0.002338	10.356	0.000225763	42839	30400	5321019
norvegicus	VOB	Ass	Car	0.00256	11.344	0.00022567	42303	28865	5249338
norvegicus	GAU	Ass	KAF	0.002347	12.808	0.000183245	13114	8582	1930388
norvegicus	PZA	Ass	KAF	0.00202	12.873	0.000156918	18052	12573	2712333
norvegicus	TRU	Ass	KAF	0.002552	13.56	0.000188201	22301	14554	3034955
norvegicus	VOB	Ass	KAF	0.002548	13.576	0.000187684	21914	14258	3005257
norvegicus	GAU	Ass	KLT	0.002677	14.051	0.00019052	15108	9404	2130866
norvegicus	PZA	Ass	KLT	0.00206	12.352	0.000166775	20315	14146	2994071
norvegicus	TRU	Ass	KLT	0.002902	14.22	0.000204079	25832	15993	3390259
norvegicus	VOB	Ass	KLT	0.002942	14.301	0.00020572	25389	15543	3346623
norvegicus	GAU	Ass	MDT	-0.001506	-7.74	0.000194574	13386	16894	2329245
norvegicus	PZA	Ass	MDT	-0.001169	-7.006	0.000166857	19656	23492	3280305
norvegicus	TRU	Ass	MDT	-0.001938	-9.423	0.000205667	22030	29139	3667682
norvegicus	VOB	Ass	MDT	-0.001892	-9.31	0.000203222	21630	28486	3624315
norvegicus	GAU	Ass	MEP	0.000953	6.25	0.00015248	17794	15154	2769865
norvegicus	PZA	Ass	MEP	0.001135	8.755	0.00012964	25872	21438	3907083
norvegicus	TRU	Ass	MEP	0.000944	5.614	0.000168151	30251	26108	4388684
norvegicus	VOB	Ass	MEP	0.000945	5.884	0.000160605	29527	25428	4337059
norvegicus	GAU	Ass	PRA	0.001817	9.471	0.000191849	17335	12691	2555400
norvegicus	PZA	Ass	PRA	0.001361	8.001	0.000170104	23723	18823	3599776
norvegicus	TRU	Ass	PRA	0.001981	9.54	0.000207652	29634	21629	4041029
norvegicus	VOB	Ass	PRA	0.001975	9.604	0.000205643	29104	21209	3996992
norvegicus	GAU	Ass	SML	-0.000799	-4.23	0.000188889	20951	23573	3280127
norvegicus	PZA	Ass	SML	-0.000719	-4.369	0.000164569	29994	33325	4631208
norvegicus	TRU	Ass	SML	-0.000918	-4.521	0.000203052	35609	40393	5207991
norvegicus	VOB	Ass	SML	-0.001009	-4.878	0.000206847	34570	39756	5138721
norvegicus	GAU	Ass	SNE	0.002315	11.491	0.000201462	10662	7105	1536398
norvegicus	PZA	Ass	SNE	0.001653	9.646	0.000171366	14271	10701	2160291
norvegicus	TRU	Ass	SNE	0.002366	11.628	0.000203474	17989	12243	2428630
norvegicus	VOB	Ass	SNE	0.002241	11.106	0.000201783	17415	12035	2401025
norvegicus	GAU	Ass	Sulz	0.001613	8.017	0.000201197	21345	16446	3036575
norvegicus	PZA	Ass	Sulz	0.001217	7.012	0.00017356	29393	24188	4277683
norvegicus	TRU	Ass	Sulz	0.001925	8.901	0.000216268	37201	27898	4834083
norvegicus	VOB	Ass	Sulz	0.001903	8.777	0.000216817	36302	27224	4770588
norvegicus	GAU	ATU	Ass	-0.002664	-15.565	0.000171153	8321	13677	2010355
norvegicus	PZA	ATU	Ass	-0.002326	-15.331	0.000151719	12270	18843	2826505
norvegicus	TRU	ATU	Ass	-0.002988	-16.476	0.000181355	13962	23464	3179908
norvegicus	VOB	ATU	Ass	-0.003044	-16.485	0.000184653	13599	23173	3144877
norvegicus	GAU	ATU	BUD0014	-0.002421	-14.944	0.000162005	6590	10668	1684043
norvegicus	PZA	ATU	BUD0014	-0.00215	-15.847	0.000135672	9529	14602	2359269
norvegicus	TRU	ATU	BUD0014	-0.00294	-17.766	0.000165485	10705	18516	2656724
norvegicus	VOB	ATU	BUD0014	-0.003027	-18.298	0.000165428	10346	18310	2630860
norvegicus	GAU	ATU	BUD003	-0.00106	-5.618	0.000188679	4711	5941	1160025
norvegicus	PZA	ATU	BUD003	-0.001193	-7.552	0.000157971	6444	8381	1624008
norvegicus	TRU	ATU	BUD003	-0.001243	-6.673	0.000186273	7887	10153	1823202
norvegicus	VOB	ATU	BUD003	-0.001504	-8.025	0.000187414	7443	10155	1803340
norvegicus	GAU	ATU	Car	-0.000925	-4.777	0.000193636	9303	11187	2037432
norvegicus	PZA	ATU	Car	-0.000636	-3.994	0.000159239	13638	15461	2865757
norvegicus	TRU	ATU	Car	-0.000869	-4.17	0.000208393	16100	18901	3221899
norvegicus	VOB	ATU	Car	-0.0007	-3.322	0.000210716	15978	18209	3185712
norvegicus	GAU	ATU	KAF	-0.000169	-0.955	0.000176963	5139	5339	1187448
norvegicus	PZA	ATU	KAF	-0.00023	-1.615	0.000142415	7210	7593	1662544
norvegicus	TRU	ATU	KAF	-0.000437	-2.413	0.000181102	8367	9180	1857813
norvegicus	VOB	ATU	KAF	-0.000441	-2.432	0.000181332	8273	9085	1842637
norvegicus	GAU	ATU	KLT	-0.000119	-0.632	0.000188291	5854	6010	1310047
norvegicus	PZA	ATU	KLT	-0.000336	-2.097	0.000160229	7977	8592	1834503
norvegicus	TRU	ATU	KLT	-0.000159	-0.793	0.000200504	9822	10152	2073856
norvegicus	VOB	ATU	KLT	-0.000182	-0.896	0.000203125	9706	10079	2050539
norvegicus	GAU	ATU	MDT	-0.003879	-18.895	0.000205292	5388	10930	1428501
norvegicus	PZA	ATU	MDT	-0.003352	-18.364	0.000182531	8027	14743	2003612
norvegicus	TRU	ATU	MDT	-0.00456	-21.686	0.000210274	8422	18628	2238253
norvegicus	VOB	ATU	MDT	-0.004559	-21.471	0.000212333	8304	18408	2216205
norvegicus	GAU	ATU	MEP	-0.001577	-10.444	0.000150996	6926	9607	1700034
norvegicus	PZA	ATU	MEP	-0.001227	-9.067	0.000135326	10196	13126	2388186
norvegicus	TRU	ATU	MEP	-0.001975	-12.309	0.000160452	11200	16492	2679159
norvegicus	VOB	ATU	MEP	-0.00197	-12.087	0.000162985	11045	16269	2651911
norvegicus	GAU	ATU	PRA	-0.000875	-4.666	0.000187527	6698	8072	1570277
norvegicus	PZA	ATU	PRA	-0.000999	-6.029	0.000165699	9236	11437	2203363
norvegicus	TRU	ATU	PRA	-0.001101	-5.559	0.000198057	11096	13816	2469259
norvegicus	VOB	ATU	PRA	-0.00114	-5.77	0.000197574	10866	13654	2446837
norvegicus	GAU	ATU	SML	-0.003424	-17.212	0.000198931	8164	15012	2000044
norvegicus	PZA	ATU	SML	-0.00301	-16.903	0.000178075	12110	20577	2812785
norvegicus	TRU	ATU	SML	-0.003817	-18.072	0.000211211	13605	25665	3159007
norvegicus	VOB	ATU	SML	-0.003983	-18.111	0.000219922	13103	25544	3123529
norvegicus	GAU	ATU	SNE	-0.000337	-1.745	0.000193123	4221	4540	946540
norvegicus	PZA	ATU	SNE	-0.000564	-3.344	0.00016866	5673	6421	1326142
norvegicus	TRU	ATU	SNE	-0.000638	-3.19	0.0002	6858	7808	1489089
norvegicus	VOB	ATU	SNE	-0.000784	-3.96	0.00019798	6609	7765	1474749
norvegicus	GAU	ATU	Sulz	-0.001183	-5.929	0.000199528	8214	10414	1859823
norvegicus	PZA	ATU	Sulz	-0.001201	-6.766	0.000177505	11503	14639	2610319
norvegicus	TRU	ATU	Sulz	-0.001218	-5.635	0.000216149	14071	17657	2943959
norvegicus	VOB	ATU	Sulz	-0.001263	-5.743	0.00021992	13730	17408	2911339
norvegicus	GAU	BUD0014	BUD003	0.001307	9.457	0.000138205	8297	6234	1579513
norvegicus	PZA	BUD0014	BUD003	0.000975	8.519	0.00011445	11275	9117	2213108
norvegicus	TRU	BUD0014	BUD003	0.001714	12.651	0.000135483	14517	10252	2488919
norvegicus	VOB	BUD0014	BUD003	0.00144	10.575	0.00013617	13850	10307	2460573
norvegicus	GAU	BUD0014	Car	0.00173	9.677	0.000178774	18907	14103	2776503
norvegicus	PZA	BUD0014	Car	0.001654	10.869	0.000152176	26720	20261	3906200
norvegicus	TRU	BUD0014	Car	0.002399	12.656	0.000189554	33679	23122	4401379
norvegicus	VOB	BUD0014	Car	0.002619	13.597	0.000192616	33399	22005	4349454
norvegicus	GAU	BUD0014	KAF	0.002226	15.694	0.000141838	9902	6313	1612372
norvegicus	PZA	BUD0014	KAF	0.001881	15.699	0.000119817	13535	9289	2256716
norvegicus	TRU	BUD0014	KAF	0.002558	18.455	0.000138607	16931	10465	2527630
norvegicus	VOB	BUD0014	KAF	0.002592	18.805	0.000137836	16696	10201	2506056
norvegicus	GAU	BUD0014	KLT	0.002405	13.272	0.000181209	11624	7325	1787344
norvegicus	PZA	BUD0014	KLT	0.001851	13.295	0.000139225	15618	10984	2503004
norvegicus	TRU	BUD0014	KLT	0.002869	16.01	0.0001792	20229	12093	2835638
norvegicus	VOB	BUD0014	KLT	0.002918	16.096	0.000181287	19936	11756	2802996
norvegicus	GAU	BUD0014	MDT	-0.001486	-8.921	0.000166573	10194	13079	1940719
norvegicus	PZA	BUD0014	MDT	-0.001199	-8.714	0.000137595	14793	18057	2723042
norvegicus	TRU	BUD0014	MDT	-0.001698	-10.079	0.000168469	16992	22168	3048322
norvegicus	VOB	BUD0014	MDT	-0.001648	-9.452	0.000174355	16794	21766	3016147
norvegicus	GAU	BUD0014	MEP	0.000833	6.102	0.000136513	13667	11742	2311479
norvegicus	PZA	BUD0014	MEP	0.000958	8.713	0.000109951	19609	16496	3248677
norvegicus	TRU	BUD0014	MEP	0.001002	7.575	0.000132277	23286	19626	3652628
norvegicus	VOB	BUD0014	MEP	0.001069	7.875	0.000135746	23094	19229	3614430
norvegicus	GAU	BUD0014	PRA	0.001687	10.582	0.000159422	12458	8859	2133730
norvegicus	PZA	BUD0014	PRA	0.001182	8.568	0.000137955	16896	13354	2995942
norvegicus	TRU	BUD0014	PRA	0.001966	11.546	0.000170275	21529	14910	3365677
norvegicus	VOB	BUD0014	PRA	0.001966	11.504	0.000170897	21167	14614	3332903
norvegicus	GAU	BUD0014	SML	-0.000848	-4.854	0.000174701	16080	18389	2724131
norvegicus	PZA	BUD0014	SML	-0.000748	-5.156	0.000145074	22880	25744	3831622
norvegicus	TRU	BUD0014	SML	-0.000715	-4.069	0.000175719	27631	30713	4312792
norvegicus	VOB	BUD0014	SML	-0.000799	-4.338	0.000184186	26919	30327	4262233
norvegicus	GAU	BUD0014	SNE	0.002231	13.25	0.000168377	8290	5423	1285487
norvegicus	PZA	BUD0014	SNE	0.001558	10.957	0.000142192	10909	8102	1801299
norvegicus	TRU	BUD0014	SNE	0.002501	14.734	0.000169743	14098	9029	2026324
norvegicus	VOB	BUD0014	SNE	0.002365	13.968	0.000169316	13679	8935	2006539
norvegicus	GAU	BUD0014	Sulz	0.001498	9.228	0.000162332	15353	11552	2537628
norvegicus	PZA	BUD0014	Sulz	0.001081	7.775	0.000139035	20977	17125	3562223
norvegicus	TRU	BUD0014	Sulz	0.002011	11.633	0.00017287	27231	19131	4028373
norvegicus	VOB	BUD0014	Sulz	0.00201	11.299	0.000177892	26715	18712	3981235
norvegicus	GAU	BUD003	Car	0.000227	1.137	0.000199648	10479	10046	1907310
norvegicus	PZA	BUD003	Car	0.000587	3.379	0.00017372	15307	13732	2682047
norvegicus	TRU	BUD003	Car	0.000477	2.245	0.000212472	18367	16931	3012561
norvegicus	VOB	BUD003	Car	0.000904	4.142	0.000218252	18494	15806	2973515
norvegicus	GAU	BUD003	KAF	0.000825	5.003	0.000164901	5278	4356	1116718
norvegicus	PZA	BUD003	KAF	0.000913	6.885	0.000132607	7424	5997	1563265
norvegicus	TRU	BUD003	KAF	0.000811	4.969	0.000163212	8853	7437	1746020
norvegicus	VOB	BUD003	KAF	0.001047	6.494	0.000161226	8883	7074	1728586
norvegicus	GAU	BUD003	KLT	0.001027	5.24	0.000195992	6293	5032	1227670
norvegicus	PZA	BUD003	KLT	0.000793	5.039	0.000157372	8601	7237	1719375
norvegicus	TRU	BUD003	KLT	0.001032	5.312	0.000194277	10636	8633	1940772
norvegicus	VOB	BUD003	KLT	0.001321	6.668	0.00019811	10702	8170	1915627
norvegicus	GAU	BUD003	MDT	-0.002807	-13.329	0.000210593	5795	9561	1341781
norvegicus	PZA	BUD003	MDT	-0.002133	-11.916	0.000179003	8825	12838	1881510
norvegicus	TRU	BUD003	MDT	-0.003327	-15.767	0.00021101	9506	16494	2100547
norvegicus	VOB	BUD003	MDT	-0.003136	-14.225	0.000220457	9477	15988	2075940
norvegicus	GAU	BUD003	MEP	-0.000579	-3.387	0.000170948	7680	8602	1592864
norvegicus	PZA	BUD003	MEP	-4.1e-05	-0.296	0.000138514	11616	11709	2237077
norvegicus	TRU	BUD003	MEP	-0.000716	-4.231	0.000169227	13070	14864	2507368
norvegicus	VOB	BUD003	MEP	-0.000519	-3.013	0.000172254	12981	14268	2478432
norvegicus	GAU	BUD003	PRA	0.000276	1.945	0.000141902	5062	4654	1479070
norvegicus	PZA	BUD003	PRA	0.000208	1.72	0.00012093	7028	6597	2076480
norvegicus	TRU	BUD003	PRA	0.000276	1.944	0.000141975	8582	7941	2325351
norvegicus	VOB	BUD003	PRA	0.00049	3.248	0.000150862	8652	7525	2299977
norvegicus	GAU	BUD003	SML	-0.002163	-10.451	0.000206966	9169	13223	1873812
norvegicus	PZA	BUD003	SML	-0.001737	-9.809	0.000177082	13533	18109	2634396
norvegicus	TRU	BUD003	SML	-0.002455	-11.374	0.000215843	15412	22669	2956201
norvegicus	VOB	BUD003	SML	-0.002364	-10.565	0.000223758	15154	22052	2917800
norvegicus	GAU	BUD003	SNE	0.000724	3.724	0.000194415	4295	3653	887998
norvegicus	PZA	BUD003	SNE	0.000506	3.268	0.000154835	5866	5237	1243043
norvegicus	TRU	BUD003	SNE	0.000631	3.308	0.00019075	7228	6349	1394169
norvegicus	VOB	BUD003	SNE	0.000702	3.73	0.000188204	7080	6112	1378590
norvegicus	GAU	BUD003	Sulz	0.000165	1.13	0.000146018	6391	6103	1743624
norvegicus	PZA	BUD003	Sulz	0.000151	1.2	0.000125833	9013	8643	2446558
norvegicus	TRU	BUD003	Sulz	0.000242	1.553	0.000155827	11121	10454	2756496
norvegicus	VOB	BUD003	Sulz	0.000456	2.832	0.000161017	11088	9847	2721877
norvegicus	GAU	Car	KAF	0.000598	3.178	0.000188169	10677	9506	1959529
norvegicus	PZA	Car	KAF	0.000311	1.993	0.000156046	14732	13876	2754315
norvegicus	TRU	Car	KAF	0.000353	1.746	0.000202176	17728	16639	3079810
norvegicus	VOB	Car	KAF	0.000165	0.802	0.000205736	17171	16668	3048632
norvegicus	GAU	Car	KLT	0.000863	4.353	0.000198254	12230	10367	2159273
norvegicus	PZA	Car	KLT	0.000296	1.714	0.000172695	16438	15540	3034902
norvegicus	TRU	Car	KLT	0.000665	3.082	0.000215769	20536	18250	3434602
norvegicus	VOB	Car	KLT	0.000497	2.208	0.000225091	19807	18123	3389491
norvegicus	GAU	Car	MDT	-0.003285	-14.931	0.000220012	11191	18960	2364755
norvegicus	PZA	Car	MDT	-0.002909	-15.234	0.000190954	16581	26274	3331568
norvegicus	TRU	Car	MDT	-0.004122	-18.473	0.000223136	17921	33265	3722434
norvegicus	VOB	Car	MDT	-0.004297	-18.708	0.000229688	17158	32959	3677089
norvegicus	GAU	Car	MEP	-0.000825	-4.627	0.000178301	14600	16919	2810164
norvegicus	PZA	Car	MEP	-0.000664	-4.143	0.00016027	21434	24067	3965573
norvegicus	TRU	Car	MEP	-0.001306	-6.66	0.000196096	24276	30088	4450851
norvegicus	VOB	Car	MEP	-0.001484	-7.484	0.00019829	23336	29861	4397602
norvegicus	GAU	Car	PRA	1e-05	0.047	0.000212766	14315	14289	2592141
norvegicus	PZA	Car	PRA	-0.00042	-2.312	0.000181661	19478	21013	3652801
norvegicus	TRU	Car	PRA	-0.000278	-1.176	0.000236395	23968	25106	4098133
norvegicus	VOB	Car	PRA	-0.000478	-2.001	0.000238881	22952	24891	4052513
norvegicus	GAU	Car	SML	-0.002667	-11.902	0.00022408	17596	26484	3332686
norvegicus	PZA	Car	SML	-0.002558	-13.403	0.000190853	25412	37455	4707711
norvegicus	TRU	Car	SML	-0.003267	-13.601	0.000240203	29239	46522	5290295
norvegicus	VOB	Car	SML	-0.003577	-14.566	0.000245572	27673	46339	5217749
norvegicus	GAU	Car	SNE	0.000581	2.998	0.000193796	8738	7833	1557626
norvegicus	PZA	Car	SNE	-3.6e-05	-0.214	0.000168224	11683	11762	2190912
norvegicus	TRU	Car	SNE	0.000199	0.931	0.000213749	14422	13931	2461807
norvegicus	VOB	Car	SNE	-8.5e-05	-0.387	0.000219638	13759	13967	2433066
norvegicus	GAU	Car	Sulz	-0.000251	-1.186	0.000211636	17206	17980	3077546
norvegicus	PZA	Car	Sulz	-0.000589	-3.206	0.000183718	23794	26348	4336935
norvegicus	TRU	Car	Sulz	-0.000364	-1.518	0.000239789	29604	31385	4898162
norvegicus	VOB	Car	Sulz	-0.000584	-2.417	0.000241622	28249	31070	4832750
norvegicus	GAU	KAF	KLT	0.000111	0.737	0.000150611	5058	4919	1254719
norvegicus	PZA	KAF	KLT	-0.00012	-0.945	0.000126984	6864	7075	1757007
norvegicus	TRU	KAF	KLT	0.000261	1.68	0.000155357	8607	8092	1975810
norvegicus	VOB	KAF	KLT	0.000229	1.482	0.000154521	8524	8076	1956126
norvegicus	GAU	KAF	MDT	-0.003627	-18.139	0.000199956	5361	10364	1379219
norvegicus	PZA	KAF	MDT	-0.003043	-18.388	0.000165488	8037	13919	1932791
norvegicus	TRU	KAF	MDT	-0.004232	-21.196	0.00019966	8570	17660	2148206
norvegicus	VOB	KAF	MDT	-0.004152	-20.442	0.000203111	8532	17372	2128955
norvegicus	GAU	KAF	MEP	-0.001396	-9.098	0.00015344	6826	9105	1631709
norvegicus	PZA	KAF	MEP	-0.000929	-7.735	0.000120103	10199	12328	2290722
norvegicus	TRU	KAF	MEP	-0.001562	-10.066	0.000155176	11444	15437	2556769
norvegicus	VOB	KAF	MEP	-0.001549	-9.603	0.000161304	11323	15247	2534269
norvegicus	GAU	KAF	PRA	-0.000579	-3.491	0.000165855	5792	6666	1511112
norvegicus	PZA	KAF	PRA	-0.000708	-5.343	0.00013251	7950	9450	2119702
norvegicus	TRU	KAF	PRA	-0.000539	-3.169	0.000170085	9806	11080	2364314
norvegicus	VOB	KAF	PRA	-0.000583	-3.331	0.000175023	9692	11058	2345670
norvegicus	GAU	KAF	SML	-0.003094	-16.229	0.000190646	8150	14105	1924824
norvegicus	PZA	KAF	SML	-0.002679	-15.929	0.000168184	12181	19429	2705308
norvegicus	TRU	KAF	SML	-0.003336	-17.436	0.000191328	13680	23761	3022042
norvegicus	VOB	KAF	SML	-0.003417	-16.682	0.000204832	13373	23596	2991385
norvegicus	GAU	KAF	SNE	-4.1e-05	-0.278	0.000147482	3686	3723	918842
norvegicus	PZA	KAF	SNE	-0.000349	-2.866	0.000121773	4914	5364	1287367
norvegicus	TRU	KAF	SNE	-0.000215	-1.466	0.000146658	5984	6294	1437653
norvegicus	VOB	KAF	SNE	-0.00031	-2.16	0.000143519	5839	6281	1425891
norvegicus	GAU	KAF	Sulz	-0.000842	-5.045	0.000166898	7000	8499	1782146
norvegicus	PZA	KAF	Sulz	-0.000826	-5.606	0.000147342	9773	11838	2499825
norvegicus	TRU	KAF	Sulz	-0.000647	-3.69	0.000175339	12156	13971	2804050
norvegicus	VOB	KAF	Sulz	-0.000692	-3.893	0.000177755	11889	13810	2776338
norvegicus	GAU	KLT	MDT	-0.003811	-17.332	0.000219882	5947	11693	1507912
norvegicus	PZA	KLT	MDT	-0.003022	-15.974	0.000189182	9149	15537	2113814
norvegicus	TRU	KLT	MDT	-0.004459	-19.764	0.000225612	9500	20092	2375648
norvegicus	VOB	KLT	MDT	-0.004472	-20.02	0.000223377	9338	19838	2348190
norvegicus	GAU	KLT	MEP	-0.001722	-10.857	0.000158607	7516	10612	1797633
norvegicus	PZA	KLT	MEP	-0.000907	-6.527	0.000138961	11703	13994	2525375
norvegicus	TRU	KLT	MEP	-0.001884	-10.721	0.00017573	12683	18054	2850073
norvegicus	VOB	KLT	MEP	-0.001872	-10.544	0.000177542	12422	17695	2817055
norvegicus	GAU	KLT	PRA	-0.000777	-4.074	0.000190722	6820	8110	1658872
norvegicus	PZA	KLT	PRA	-0.000662	-4.208	0.000157319	9673	11214	2327448
norvegicus	TRU	KLT	PRA	-0.00089	-4.407	0.000201951	11451	13786	2624667
norvegicus	VOB	KLT	PRA	-0.000889	-4.369	0.000203479	11241	13549	2596013
norvegicus	GAU	KLT	SML	-0.003424	-15.878	0.000215644	8989	16242	2118242
norvegicus	PZA	KLT	SML	-0.002703	-15.36	0.000175977	13751	21797	2976949
norvegicus	TRU	KLT	SML	-0.003754	-16.725	0.000224454	15204	27837	3365281
norvegicus	VOB	KLT	SML	-0.003896	-17.003	0.000229136	14679	27618	3321022
norvegicus	GAU	KLT	SNE	-0.000288	-1.789	0.000160984	3862	4151	1003381
norvegicus	PZA	KLT	SNE	-0.000288	-2.05	0.000140488	5352	5757	1404985
norvegicus	TRU	KLT	SNE	-0.000463	-2.873	0.000161156	6446	7180	1586626
norvegicus	VOB	KLT	SNE	-0.000526	-3.254	0.000161647	6226	7052	1568825
norvegicus	GAU	KLT	Sulz	-0.001065	-5.48	0.000194343	8302	10406	1976151
norvegicus	PZA	KLT	Sulz	-0.00084	-5.122	0.000163998	11874	14202	2772539
norvegicus	TRU	KLT	Sulz	-0.001042	-5.136	0.000202882	14296	17574	3146905
norvegicus	VOB	KLT	Sulz	-0.001046	-4.971	0.00021042	13987	17236	3106638
norvegicus	GAU	MDT	MEP	0.00229	13.133	0.00017437	13702	9198	1966192
norvegicus	PZA	MDT	MEP	0.00216	15.044	0.000143579	19250	13275	2766254
norvegicus	TRU	MDT	MEP	0.002684	15.102	0.000177725	23353	15071	3085298
norvegicus	VOB	MDT	MEP	0.002638	14.681	0.000179688	22874	14823	3051947
norvegicus	GAU	MDT	SML	0.000763	4.037	0.000189002	15843	14068	2325863
norvegicus	PZA	MDT	SML	0.000498	3.137	0.00015875	22094	20463	3275726
norvegicus	TRU	MDT	SML	0.001084	5.58	0.000194265	27081	23118	3656891
norvegicus	VOB	MDT	SML	0.000946	4.776	0.000198074	26380	22962	3612371
norvegicus	GAU	MEP	SML	-0.001667	-9.809	0.000169946	14471	19068	2758282
norvegicus	PZA	MEP	SML	-0.00175	-12.249	0.000142869	20535	27345	3891636
norvegicus	TRU	MEP	SML	-0.001747	-9.99	0.000174875	24607	32232	4363342
norvegicus	VOB	MEP	SML	-0.001878	-10.293	0.000182454	23904	31998	4311146
norvegicus	GAU	PRA	MDT	-0.003144	-15.042	0.000209015	7935	13656	1819203
norvegicus	PZA	PRA	MDT	-0.00234	-13.137	0.000178123	12097	18080	2557312
norvegicus	TRU	PRA	MDT	-0.003639	-17.287	0.000210505	12888	23262	2850729
norvegicus	VOB	PRA	MDT	-0.003623	-16.492	0.000219682	12728	22958	2823154
norvegicus	GAU	PRA	MEP	-0.000867	-4.835	0.000179317	10355	12226	2157739
norvegicus	PZA	PRA	MEP	-0.000278	-1.892	0.000146934	15700	16545	3037765
norvegicus	TRU	PRA	MEP	-0.001021	-5.427	0.000188133	17471	20941	3400311
norvegicus	VOB	PRA	MEP	-0.000999	-5.207	0.000191857	17257	20621	3367319
norvegicus	GAU	PRA	SML	-0.002577	-11.985	0.000215019	12321	18882	2545985
norvegicus	PZA	PRA	SML	-0.002006	-10.93	0.000183532	18468	25663	3587608
norvegicus	TRU	PRA	SML	-0.002827	-12.282	0.000230174	20781	32147	4020455
norvegicus	VOB	PRA	SML	-0.002918	-12.052	0.000242117	20254	31855	3975827
norvegicus	GAU	PRA	Sulz	-7.5e-05	-0.661	0.000113464	6200	6378	2367531
norvegicus	PZA	PRA	Sulz	-1.7e-05	-0.167	0.000101796	8697	8752	3329649
norvegicus	TRU	PRA	Sulz	-1.2e-05	-0.095	0.000126316	10634	10678	3747111
norvegicus	VOB	PRA	Sulz	4.7e-05	0.367	0.000128065	10504	10331	3706148
norvegicus	GAU	SNE	MDT	-0.003508	-16.596	0.000211376	4578	8413	1093301
norvegicus	PZA	SNE	MDT	-0.002725	-13.917	0.000195804	6903	11083	1534270
norvegicus	TRU	SNE	MDT	-0.004072	-19.176	0.000212349	7339	14310	1711994
norvegicus	VOB	SNE	MDT	-0.003961	-18.212	0.000217494	7281	13992	1694333
norvegicus	GAU	SNE	MEP	-0.001342	-8.301	0.000161667	5609	7352	1298793
norvegicus	PZA	SNE	MEP	-0.000507	-3.575	0.000141818	8689	9614	1825020
norvegicus	TRU	SNE	MEP	-0.001357	-8.088	0.000167779	9650	12426	2045867
norvegicus	VOB	SNE	MEP	-0.001235	-7.088	0.000174238	9567	12067	2024439
norvegicus	GAU	SNE	PRA	-0.000533	-2.865	0.000186038	4942	5583	1201294
norvegicus	PZA	SNE	PRA	-0.000338	-2.087	0.000161955	7062	7632	1686421
norvegicus	TRU	SNE	PRA	-0.000455	-2.286	0.000199038	8449	9308	1888831
norvegicus	VOB	SNE	PRA	-0.000319	-1.648	0.000193568	8329	8926	1870745
norvegicus	GAU	SNE	SML	-0.00314	-14.553	0.000215763	6864	11665	1529027
norvegicus	PZA	SNE	SML	-0.002362	-12.74	0.0001854	10471	15551	2150620
norvegicus	TRU	SNE	SML	-0.003246	-14.504	0.0002238	11735	19570	2413699
norvegicus	VOB	SNE	SML	-0.003249	-13.84	0.000234754	11493	19245	2385971
norvegicus	GAU	SNE	Sulz	-0.000728	-3.92	0.000185714	6028	7062	1420572
norvegicus	PZA	SNE	Sulz	-0.000415	-2.461	0.000168631	8675	9504	1995087
norvegicus	TRU	SNE	Sulz	-0.000462	-2.285	0.000202188	10559	11597	2248056
norvegicus	VOB	SNE	Sulz	-0.000347	-1.724	0.000201276	10402	11174	2222764
norvegicus	GAU	Sulz	MDT	-0.002899	-13.864	0.000209103	10171	16390	2145065
norvegicus	PZA	Sulz	MDT	-0.002288	-12.48	0.000183333	15217	22113	3014730
norvegicus	TRU	Sulz	MDT	-0.003598	-16.555	0.000217336	16372	28539	3381053
norvegicus	VOB	Sulz	MDT	-0.003638	-16.457	0.000221061	15970	28125	3341378
norvegicus	GAU	Sulz	MEP	-0.000614	-3.484	0.000176234	13345	14913	2555311
norvegicus	PZA	Sulz	MEP	-7.4e-05	-0.484	0.000152893	20042	20310	3597686
norvegicus	TRU	Sulz	MEP	-0.000912	-4.689	0.000194498	22370	26068	4052667
norvegicus	VOB	Sulz	MEP	-0.000876	-4.43	0.000197743	22021	25528	4004685
norvegicus	GAU	Sulz	SML	-0.00236	-10.512	0.000224505	15800	22923	3017975
norvegicus	PZA	Sulz	SML	-0.001909	-9.842	0.000193965	23347	31466	4252198
norvegicus	TRU	Sulz	SML	-0.002811	-11.549	0.000243398	26365	39847	4796322
norvegicus	VOB	Sulz	SML	-0.002896	-11.421	0.000253568	25599	39308	4733144

## Sheet: DataS4.4_F4_Buda
Data S4.4. F4-statistics to test the affinity between two Buda Castle populations and the other medieval populations from temperate Europe
Outgroup	Med1	Med2	Med3	F4	Z	SD	nBABA	nABBA	nSNPs
norvegicus	BUD0014	BUD003	KAF	-0.000774	-6.805	0.00011374	7602	9061	1886073
norvegicus	BUD0014	BUD003	KLT	-0.001094	-8.396	0.0001303	8852	11140	2089783
norvegicus	BUD0014	BUD003	SNE	-0.001198	-8.453	0.000141725	6103	7906	1505587
norvegicus	BUD0014	BUD003	PRA	-0.000571	-5.905	9.66977e-05	7859	9297	2515249
norvegicus	BUD0014	BUD003	Sulz	-0.000844	-8.088	0.000104352	9920	12434	2978591
norvegicus	BUD0014	KAF	KLT	-0.000251	-2.414	0.000103977	8257	8791	2126506
norvegicus	BUD0014	KAF	SNE	-0.000414	-4.251	9.73888e-05	5879	6521	1551536
norvegicus	BUD0014	KAF	PRA	0.000246	2.392	0.000102843	11080	10450	2555954
norvegicus	BUD0014	KAF	Sulz	-2.3e-05	-0.22	0.000104545	13338	13409	3028716
norvegicus	BUD0014	KLT	SNE	-0.000157	-1.381	0.000113686	6696	6965	1707481
norvegicus	BUD0014	KLT	PRA	0.000525	4.247	0.000123617	13762	12278	2829154
norvegicus	BUD0014	KLT	Sulz	0.000223	1.785	0.00012493	16674	15920	3388058
norvegicus	BUD0014	SNE	PRA	0.000573	4.484	0.000127788	9750	8580	2041272
norvegicus	BUD0014	SNE	Sulz	0.000376	2.937	0.000128022	11774	10861	2426418
norvegicus	BUD0014	PRA	Sulz	-0.000165	-2.133	7.73558e-05	10589	11259	4053749
norvegicus	BUD003	BUD0014	KAF	0.000758	5.395	0.0001405	10491	9061	1886073
norvegicus	BUD003	BUD0014	KLT	0.000178	1.1	0.000161818	11511	11140	2089783
norvegicus	BUD003	BUD0014	SNE	0.000427	2.544	0.000167846	8549	7906	1505587
norvegicus	BUD003	BUD0014	PRA	0.00319	18.984	0.000168036	17320	9297	2515249
norvegicus	BUD003	BUD0014	Sulz	0.002831	16.275	0.000173948	20867	12434	2978591
norvegicus	BUD003	KAF	KLT	-0.000529	-3.818	0.000138554	5539	6314	1465104
norvegicus	BUD003	KAF	SNE	-0.000428	-3.155	0.000135658	4075	4534	1073530
norvegicus	BUD003	KAF	PRA	0.002523	15.205	0.000165932	9939	5459	1776110
norvegicus	BUD003	KAF	Sulz	0.002026	12.326	0.000164368	11485	7258	2086689
norvegicus	BUD003	KLT	SNE	-1.7e-05	-0.116	0.000146552	4716	4736	1172228
norvegicus	BUD003	KLT	PRA	0.002921	15.77	0.000185225	11981	6286	1949828
norvegicus	BUD003	KLT	Sulz	0.002609	13.975	0.000186691	14244	8210	2313001
norvegicus	BUD003	SNE	PRA	0.002871	16.061	0.000178756	8422	4365	1413337
norvegicus	BUD003	SNE	Sulz	0.00249	12.755	0.000195218	9927	5781	1664912
norvegicus	BUD003	PRA	Sulz	-0.000463	-3.887	0.000119115	7122	8413	2790319
norvegicus	KAF	BUD0014	BUD003	0.001532	12.806	0.000119631	10491	7602	1886073
norvegicus	KAF	BUD0014	KLT	0.002691	19.721	0.000136454	14513	8791	2126506
norvegicus	KAF	BUD0014	SNE	0.002656	18.944	0.000140203	10642	6521	1551536
norvegicus	KAF	BUD0014	PRA	0.002258	17.311	0.000130437	16222	10450	2555954
norvegicus	KAF	BUD0014	Sulz	0.002173	16.247	0.000133748	19990	13409	3028716
norvegicus	KAF	BUD003	KLT	0.001055	6.68	0.000157934	7859	6314	1465104
norvegicus	KAF	BUD003	SNE	0.000921	5.545	0.000166096	5523	4534	1073530
norvegicus	KAF	BUD003	PRA	0.000707	5.699	0.000124057	6714	5459	1776110
norvegicus	KAF	BUD003	Sulz	0.000547	4.219	0.000129652	8399	7258	2086689
norvegicus	KAF	KLT	PRA	-0.000424	-2.816	0.000150568	8858	9700	1985783
norvegicus	KAF	KLT	Sulz	-0.000622	-3.966	0.000156833	10807	12274	2356611
norvegicus	KAF	SNE	PRA	-0.000425	-2.725	0.000155963	6435	7056	1458555
norvegicus	KAF	SNE	Sulz	-0.000434	-2.694	0.000161099	7898	8645	1719550
norvegicus	KAF	PRA	Sulz	-8.9e-05	-0.847	0.000105077	7687	7941	2843038
norvegicus	KLT	BUD0014	BUD003	0.001272	9.803	0.000129756	11511	8852	2089783
norvegicus	KLT	BUD0014	KAF	0.002942	23.058	0.000127591	14513	8257	2126506
norvegicus	KLT	BUD0014	SNE	0.003027	19.071	0.000158723	12133	6965	1707481
norvegicus	KLT	BUD0014	PRA	0.001974	13.297	0.000148455	17862	12278	2829154
norvegicus	KLT	BUD0014	Sulz	0.001973	12.695	0.000155416	22606	15920	3388058
norvegicus	KLT	BUD003	KAF	0.001583	9.896	0.000159964	7859	5539	1465104
norvegicus	KLT	BUD003	SNE	0.001561	8.637	0.000180734	6566	4736	1172228
norvegicus	KLT	BUD003	PRA	0.000542	4.105	0.000132034	7342	6286	1949828
norvegicus	KLT	BUD003	Sulz	0.00057	3.93	0.000145038	9528	8210	2313001
norvegicus	KLT	KAF	PRA	-0.000957	-6.481	0.000147662	7800	9700	1985783
norvegicus	KLT	KAF	Sulz	-0.001156	-7.067	0.000163577	9549	12274	2356611
norvegicus	KLT	SNE	PRA	-0.001132	-6.573	0.00017222	6555	8354	1589069
norvegicus	KLT	SNE	Sulz	-0.001199	-6.604	0.000181557	8143	10411	1892957
norvegicus	KLT	PRA	Sulz	-8e-06	-0.065	0.000123077	8814	8838	3146436
norvegicus	SNE	BUD0014	BUD003	0.001625	12.725	0.000127701	8549	6103	1505587
norvegicus	SNE	BUD0014	KAF	0.00307	25.921	0.000118437	10642	5879	1551536
norvegicus	SNE	BUD0014	KLT	0.003184	21.902	0.000145375	12133	6696	1707481
norvegicus	SNE	BUD0014	PRA	0.002253	16.118	0.000139782	13179	8580	2041272
norvegicus	SNE	BUD0014	Sulz	0.002299	15.901	0.000144582	16441	10861	2426418
norvegicus	SNE	BUD003	KAF	0.001349	9.068	0.000148765	5523	4075	1073530
norvegicus	SNE	BUD003	KLT	0.001578	9.464	0.000166737	6566	4716	1172228
norvegicus	SNE	BUD003	PRA	0.000662	4.975	0.000133065	5301	4365	1413337
norvegicus	SNE	BUD003	Sulz	0.000611	4.198	0.000145545	6799	5781	1664912
norvegicus	SNE	KAF	PRA	-0.000846	-6.028	0.000140345	5822	7056	1458555
norvegicus	SNE	KAF	Sulz	-0.000872	-5.92	0.000147297	7145	8645	1719550
norvegicus	SNE	KLT	PRA	-0.000958	-5.684	0.000168543	6832	8354	1589069
norvegicus	SNE	KLT	Sulz	-0.001041	-6.098	0.000170712	8440	10411	1892957
norvegicus	SNE	PRA	Sulz	1.7e-05	0.164	0.000103659	6376	6338	2269940
norvegicus	PRA	BUD0014	BUD003	0.003761	25.316	0.000148562	17320	7859	2515249
norvegicus	PRA	BUD0014	KAF	0.002012	14.55	0.000138282	16222	11080	2555954
norvegicus	PRA	BUD0014	KLT	0.001449	8.79	0.000164846	17862	13762	2829154
norvegicus	PRA	BUD0014	SNE	0.00168	10.582	0.00015876	13179	9750	2041272
norvegicus	PRA	BUD0014	Sulz	0.006229	35.313	0.000176394	36509	11259	4053749
norvegicus	PRA	BUD003	KAF	-0.001816	-9.871	0.000183973	6714	9939	1776110
norvegicus	PRA	BUD003	KLT	-0.002379	-12.063	0.000197215	7342	11981	1949828
norvegicus	PRA	BUD003	SNE	-0.002209	-11.408	0.000193636	5301	8422	1413337
norvegicus	PRA	BUD003	Sulz	0.002051	10.387	0.000197458	14136	8413	2790319
norvegicus	PRA	KAF	KLT	-0.000533	-3.928	0.000135692	7800	8858	1985783
norvegicus	PRA	KAF	SNE	-0.00042	-3.199	0.000131291	5822	6435	1458555
norvegicus	PRA	KAF	Sulz	0.004018	21.766	0.0001846	19365	7941	2843038
norvegicus	PRA	KLT	SNE	0.000174	1.191	0.000146096	6832	6555	1589069
norvegicus	PRA	KLT	Sulz	0.004709	22.244	0.000211698	23656	8838	3146436
norvegicus	PRA	SNE	Sulz	0.004483	22.601	0.000198354	16515	6338	2269940
norvegicus	Sulz	BUD0014	BUD003	0.003675	24.029	0.00015294	20867	9920	2978591
norvegicus	Sulz	BUD0014	KAF	0.002196	16.397	0.000133927	19990	13338	3028716
norvegicus	Sulz	BUD0014	KLT	0.001751	11.145	0.000157111	22606	16674	3388058
norvegicus	Sulz	BUD0014	SNE	0.001923	12.003	0.00016021	16441	11774	2426418
norvegicus	Sulz	BUD0014	PRA	0.006394	38.516	0.000166009	36509	10589	4053749
norvegicus	Sulz	BUD003	KAF	-0.001479	-8.398	0.000176113	8399	11485	2086689
norvegicus	Sulz	BUD003	KLT	-0.002039	-10.118	0.000201522	9528	14244	2313001
norvegicus	Sulz	BUD003	SNE	-0.001879	-9.069	0.000207189	6799	9927	1664912
norvegicus	Sulz	BUD003	PRA	0.002514	13.99	0.0001797	14136	7122	2790319
norvegicus	Sulz	KAF	KLT	-0.000534	-3.762	0.000141946	9549	10807	2356611
norvegicus	Sulz	KAF	SNE	-0.000438	-3.196	0.000137046	7145	7898	1719550
norvegicus	Sulz	KAF	PRA	0.004107	22.02	0.000186512	19365	7687	2843038
norvegicus	Sulz	KLT	SNE	0.000157	1.026	0.000153021	8440	8143	1892957
norvegicus	Sulz	KLT	PRA	0.004717	22.166	0.000212803	23656	8814	3146436
norvegicus	Sulz	SNE	PRA	0.004466	21.438	0.000208322	16515	6376	2269940
