# Supplementary material for: Palaeogenomic analysis of black rat (Rattus rattus) reveals multiple European introductions associated with human economic history
Source: Nat Commun. 2022 May 3;13:2399. doi: 10.1038/s41467-022-30009-z (PMC9064997; doi:10.1038/s41467-022-30009-z)
Supplement: Supplementary file 8 — Supplementary Data 5 [file 41467_2022_30009_MOESM8_ESM.xlsx]

## Sheet: scpMSY
Data S5. Coverage summary on Y-chromosome scaffolds for selecting scpMSY regions.
Scaffold	Length	ATU002	BUD001	Car_4	Car_5	MDT002	SML005	Sulz3	Sulz7	TRU001	ZMB002	Female Average	Ass1	Car_7	CP-5999	KLT001	KR150770	PRA001	SML002	SML004	ZMB001	ZMB003	Male ANMC
Scaffold_12654;HRSCAF=15697	12828	0.00282223	0.00365192	0.00190985	0	0.0035485	0	0.00154365	0	0	0.00289404	0.00163702	0.701708	0.761235	1.08634	0.848482	0.853988	0.787304	0.834548	0.914135	1.04369	0.793133	0.862456
Scaffold_12655;HRSCAF=15698	4668	0	0	0	0	0	0	0.00471341	0	0.00865036	0	0.00133638	0.439117	0.385386	0.359793	0.424954	0.4995	0.412219	0.538091	0.329784	0.317356	0.338934	0.404513
Scaffold_12656;HRSCAF=15699	5999	0	0	0.000409418	0	0.00517909	0	0.00440117	0	0	0	0.000998968	0.745514	0.631308	0.484191	0.496003	0.664656	0.575031	0.644881	0.486821	0.499719	0.495037	0.572316
Scaffold_12657;HRSCAF=15700	5270	0	0	0.00157293	0.00633026	0	0	0	0	0	0.00434664	0.00122498	0.321206	0.161182	0.528052	0.641339	0.337011	0.473044	0.704707	0.577689	0.498266	0.448264	0.469076
Scaffold_12658;HRSCAF=15701	13747	0	0	0.000321596	0	0	0	0.00112036	0	0	0.00643541	0.000787736	0.877407	0.88395	1.02937	0.977036	1.00296	0.92191	0.944537	0.955487	0.795389	0.907502	0.929555
Scaffold_12659;HRSCAF=15702	2078	0	0	0	0	0	0	0	0	0	0	0	9.17608	8.73406	1.51599	8.13166	8.16206	9.38378	6.2657	6.54558	7.13518	6.26925	7.13193
Scaffold_12660;HRSCAF=15703	10430	0	0	0.00026492	0	0	0	0	0	0	0	2.6492e-05	0.751397	0.888254	1.07049	0.898101	0.882667	0.92096	0.825514	1.09211	1.01405	0.993472	0.933702
Scaffold_12661;HRSCAF=15704	1574	0	0	0	0	0	0	0	0	0	0	0	6.50498	6.32355	4.74907	6.14991	5.55204	5.8077	6.32058	6.9458	6.42467	6.26572	6.1044
Scaffold_12662;HRSCAF=15705	1146	0	0	0.0039649	0	0	0	0	0	0	0.0248133	0.00287782	1.28421	1.26256	0.865021	0.796121	1.77958	1.13118	1.22201	0.733259	0.614443	0.746306	1.04347
Scaffold_12663;HRSCAF=15706	1713	0	0	0	0	0	0	0	0	0	0	0	1.69311	2.07983	1.10933	1.34463	0.757449	1.01781	1.4074	1.89083	1.68415	1.62583	1.46104
Scaffold_12664;HRSCAF=15707	16127	0	0.00229038	0.000514003	0	0	0	0	0	0	0	0.000280438	0.92538	0.814356	1.03477	0.825132	0.848272	0.818801	0.904142	0.916981	0.837775	0.948719	0.887433
Scaffold_12665;HRSCAF=15708	1202	0	0	0	0	0	0	0	0	0	0	0	0	0	0	0	0	0	0	0	0	0	0
Scaffold_12666;HRSCAF=15709	6052	0	0	0	0	0	0.00346722	0	0.00410907	0	0	0.000757629	0.813201	0.711956	1.03873	0.685239	0.692533	0.777757	0.827043	0.9378	0.985431	1.03166	0.850135
Scaffold_12667;HRSCAF=15710	4387	0	0	0	0	0	0	0	0	0	0	0	0.499765	0.639561	0.413067	0.727888	0.49123	0.490122	0.728376	0.222947	0.736964	0.44754	0.539746
Scaffold_12668;HRSCAF=15711	4142	0	0	0	0	0	0	0	0	0	0	0	0.567934	0.598229	0.711533	0.669152	0.657917	0.655285	0.427819	0.60073	0.500415	0.52623	0.591524
Scaffold_12669;HRSCAF=15712	1810	0	0	0	0	0	0	0	0	0	0	0	1.00343	1.40546	0.371361	0.614805	0.93422	0.883204	1.13934	1.38422	0.899257	0.835372	0.947067
Scaffold_12670;HRSCAF=15713	9583	0	0	0.0020696	0	0.00821842	0.0202544	0	0.00243775	0.00272652	0	0.00357067	0.778056	0.845056	1.01246	0.978202	0.909406	0.848227	1.04629	0.858912	0.947766	0.856928	0.90813
Scaffold_12671;HRSCAF=15714	2283	0	0	0	0	0	0	0	0	0	0	0	1.56773	1.88974	0.528256	1.28366	1.27876	1.54444	1.87641	1.20001	1.59369	1.35833	1.4121
Scaffold_12672;HRSCAF=15715	4392	0	0	0.00220892	0.00685469	0	0	0	0	0	0	0.000906361	0.700963	0.955242	1.10811	1.16534	0.880062	0.819132	1.0263	0.835493	0.98946	0.675719	0.915582
Scaffold_12673;HRSCAF=15716	1643	0	0	0	0	0	0	0	0	0	0	0	0.500709	0.711208	0.509405	1.02225	0.770172	0.89142	0.5815	0.428655	0.529191	0.45924	0.640375
Scaffold_12674;HRSCAF=15717	2069	0	0	0	0	0	0	0	0	0	0	0	0.657706	0.643479	0.332932	0.815115	0.794765	0.403642	0.523304	0.24635	0.138285	0.273035	0.482861
Scaffold_12675;HRSCAF=15718	6993	0	0	0.000790249	0.00453784	0	0	0	0	0	0	0.000532809	0.665552	0.576031	0.420669	0.453916	0.512313	0.549218	0.534026	0.503806	0.438688	0.3888	0.504302
Scaffold_12676;HRSCAF=15719	4843	0	0	0	0	0	0	0	0	0	0	0	0.802881	0.999421	0.622046	1.16065	0.794791	0.821029	0.863702	1.01902	0.912088	0.920515	0.891614
Scaffold_12677;HRSCAF=15720	1320	0	0	0	0	0	0	0	0	0	0	0	0.507729	0.717693	0.711714	0.731759	0.613135	0.648023	1.03486	0.623556	0.491302	0.460134	0.653991
Scaffold_12678;HRSCAF=15721	1986	0	0	0	0	0	0	0	0	0	0	0	1.92236	1.13298	0.686019	2.24825	1.8104	1.0301	2.01842	1.09335	1.77438	1.41129	1.51275
Scaffold_12679;HRSCAF=15722	1774	0	0	0.000623026	0	0	0	0	0	0	0	6.23026e-05	0.902064	0.829873	0.703699	0.477279	1.31526	0.921327	0.603859	0.68917	0.451585	0.845644	0.773976
Scaffold_12680;HRSCAF=15723	7908	0	0	0	0	0	0	0	0	0	0	0	0.447838	0.370801	0.508637	0.523322	0.450599	0.616497	0.512557	0.610785	0.451445	0.487808	0.498029
Scaffold_12681;HRSCAF=15724	9525	0.00780724	0	0.000232072	0.00811534	0.00493074	0	0	0	0	0.00630253	0.00273879	0.617051	0.73584	1.015	0.641835	0.619404	0.892649	0.847956	0.958509	1.0298	0.86339	0.822143
Scaffold_12682;HRSCAF=15725	1387	0	0	0	0	0	0	0	0	0	0	0	3.0018	3.43575	1.69957	3.36122	2.2565	3.45318	3.67981	2.79585	2.23127	2.22513	2.81401
Scaffold_12683;HRSCAF=15726	5663	0	0	0	0	0	0	0	0	0	0	0	0.843592	0.64273	0.601569	0.681353	0.753149	0.560725	0.699144	0.648583	0.559681	0.473311	0.646384
Scaffold_12684;HRSCAF=15727	5116	0.0277324	0.0385648	0.0406749	0.0607548	0.0528208	0.01474	0.0780572	0.0265137	0.0351311	0.0867701	0.046176	0.764942	0.841352	0.896278	0.864648	0.939454	0.999844	0.611584	0.566468	0.810909	0.712713	0.800819
Scaffold_12685;HRSCAF=15728	21618	0	0	0.000613513	0.00289817	0.00307493	0.00227497	0	0.00463623	0	0.00160769	0.00151055	0.749398	0.723504	1.06079	0.814256	0.785755	0.895443	0.817419	0.918567	1.04077	0.946215	0.875212
Scaffold_12686;HRSCAF=15729	10698	0	0	0.000998692	0	0	0	0	0	0	0.00443011	0.00054288	0.563501	0.726124	0.589613	0.533178	0.644853	0.651898	0.562215	0.618411	0.540831	0.565902	0.599653
Scaffold_12687;HRSCAF=15730	9214	0	0.00479098	0.000259897	0	0	0	0	0	0	0	0.000505088	0.918662	0.874719	1.08314	0.982119	1.08473	0.773125	0.853922	0.698387	0.971576	0.908074	0.914845
Scaffold_12688;HRSCAF=15731	40535	0.00562438	0.00348937	0.00170869	0.000682491	0.00347591	0.00150447	0.00388098	0.00373676	0.00378938	0.00270864	0.00306011	0.859649	0.870356	1.04663	0.843446	0.983108	0.894377	0.843818	0.892732	0.892179	0.926963	0.905326
Scaffold_12689;HRSCAF=15733	9060	0	0	0.00130125	0	0	0.00455976	0	0	0	0	0.000586101	0.687308	0.544075	0.534806	0.754879	0.748323	0.638541	0.732981	0.654381	0.659311	0.58744	0.654204
Scaffold_12690;HRSCAF=15734	7245	0	0	0	0	0	0	0	0	0	0	0	0.539671	0.45652	0.371767	0.612234	0.630807	0.296778	0.424583	0.310166	0.329967	0.417261	0.438975
Scaffold_12691;HRSCAF=15735	6100	0	0	0.000301979	0	0	0	0	0	0.00687927	0	0.000718125	0.75097	0.805019	1.04706	0.777859	0.798439	0.736644	0.960237	0.879609	0.895075	0.914426	0.856534
Scaffold_12692;HRSCAF=15736	1904	0	0	0	0	0	0	0	0	0	0	0	4.2841	4.88718	2.80422	5.624	4.02806	4.70373	5.06487	4.34558	4.58318	3.95768	4.42826
Scaffold_12693;HRSCAF=15737	23257	0	0	0.000168971	0	0	0	0	0	0	0	1.68971e-05	0.72259	0.815061	1.0645	0.820472	0.877037	0.801253	0.89627	1.08943	0.93469	0.972616	0.899392
Scaffold_12694;HRSCAF=15738	1167	0	0.0509507	0.0431974	0	0.063772	0	0.0466628	0.0800716	0.0956635	0.051441	0.0431759	1.94858	2.5287	1.22789	1.58432	3.16074	1.3191	1.67864	1.2911	2.01855	1.61216	1.83698
Scaffold_12695;HRSCAF=15739	2707	0	0	0	0	0	0	0	0	0	0	0	0.727544	0.594656	0.187143	0.564917	0.480503	0.554857	0.341075	0.349862	0.183202	0.337472	0.432123
Scaffold_12696;HRSCAF=15740	9890	0	0	0.000192465	0	0	0	0	0	0	0	1.92465e-05	0.812715	0.773878	0.998507	0.704981	0.590049	0.824573	0.972525	0.857322	0.752323	0.764321	0.805119
Scaffold_12697;HRSCAF=15741	2629	0	0	0	0	0	0	0	0	0	0	0	1.18281	1.29951	0.825322	0.593509	0.789782	0.733706	0.784407	0.702799	0.815007	0.787756	0.851461
Scaffold_12698;HRSCAF=15742	1502	0	0	0	0	0	0	0	0	0	0	0	4.1158	4.57406	3.59526	4.36012	4.82497	3.90455	4.52363	4.14439	4.71138	5.64553	4.43997
Scaffold_12699;HRSCAF=15743	4842	0	0	0	0	0	0.00609422	0	0	0	0	0.000609422	0.417106	0.458116	0.42323	0.673049	0.475249	0.574067	0.52515	0.43778	0.318098	0.371015	0.467286
Scaffold_12700;HRSCAF=15744	19222	0.00234158	0	0.000814565	0	0	0	0	0	0	0.00152044	0.000467658	0.694332	0.824392	1.08117	0.871704	0.917282	0.76567	0.897292	0.921804	0.971301	1.01607	0.896102
Scaffold_12701;HRSCAF=15745	11181	0	0	0.000790802	0	0.00277876	0	0	0	0	0	0.000356957	0.709202	0.745733	0.915356	0.842106	0.954364	0.689093	0.912345	0.88893	0.883249	0.865359	0.840574
Scaffold_12702;HRSCAF=15746	1844	0	0	0	0	0	0	0	0	0	0	0	1.56284	1.59137	0.444415	2.23584	1.49785	1.65189	1.48282	1.90312	1.8481	1.67636	1.58946
Scaffold_12703;HRSCAF=15747	2378	0	0.0215943	0	0	0	0	0	0	0	0	0.00215943	2.3656	2.31071	1.59861	2.65222	2.66873	2.61625	3.3299	2.45983	3.04398	3.06457	2.61104
Scaffold_12704;HRSCAF=15748	4392	0	0	0	0	0	0	0	0	0	0	0	0.417098	0.28735	0.550881	0.58031	0.30091	0.33418	0.517326	0.385401	0.596427	0.461872	0.443175
Scaffold_12705;HRSCAF=15749	3225	0	0	0	0	0	0	0	0	0	0	0	0.811089	0.531554	1.11562	0.6017	0.728473	0.816004	1.01927	0.815325	0.864495	1.20135	0.850488
Scaffold_12706;HRSCAF=15750	1468	0	0	0	0	0	0	0	0	0	0	0	1.50392	1.30567	0.399297	2.37416	1.47238	1.20465	1.61494	1.40994	1.16073	0.997027	1.34427
Scaffold_12707;HRSCAF=15751	1384	0	0	0	0	0	0	0	0	0	0	0	0.643122	0.644754	0.699854	0.872713	0.486159	0.270188	0.77568	0.362058	0.321576	0.464546	0.554065
Scaffold_12708;HRSCAF=15752	1578	0	0	0	0	0	0	0	0	0	0	0	0.468681	0.622664	0.476866	0.385448	0.698099	0.196489	0.295821	0.343737	0.126919	0.319814	0.393454
Scaffold_12709;HRSCAF=15753	5998	0	0.00826101	0.000573281	0	0	0	0	0.0124382	0	0	0.00212725	0.603909	0.670853	0.516388	0.519709	0.612828	0.539538	0.451856	0.523936	0.475951	0.448852	0.536382
Scaffold_12710;HRSCAF=15754	9421	0	0.00688514	0	0	0	0	0	0.00231969	0	0	0.000920483	0.808702	0.800373	1.05183	0.766304	0.807432	0.897211	0.948381	0.923215	0.946853	0.954164	0.890447
Scaffold_12711;HRSCAF=15755	1102	0	0	0	0	0	0	0	0	0	0	0	4.91515	4.7137	0.932645	4.81065	3.54391	3.35936	3.17231	4.0752	2.34819	2.60434	3.44755
Scaffold_12712;HRSCAF=15756	1415	0.0449476	0	0.0142332	0	0.0229784	0	0	0.0372796	0.0397282	0	0.0159167	0.852833	1.44633	1.14364	1.17842	0.477778	1.2729	0.771655	0.845766	1.0885	0.915716	0.999354
Scaffold_12713;HRSCAF=15757	2094	0	0	0	0	0	0	0	0	0	0	0	4.46513	5.24664	2.27469	4.45767	3.19478	4.31563	4.30953	4.39781	3.82423	4.24991	4.0736
Scaffold_12714;HRSCAF=15758	6445	0	0	0.00120042	0	0	0	0	0	0	0	0.000120042	0.82978	0.873749	1.20248	1.13329	0.700884	1.04775	0.7323	0.993097	1.03706	0.89551	0.94459
Scaffold_12715;HRSCAF=15759	13818	0	0.00286869	0.00399485	0.00889162	0.00789581	0.00659626	0.00505551	0.00245412	0.0215447	0.00165775	0.00609593	0.873241	0.984676	0.996334	0.728543	1.13738	0.8582	0.829953	0.861601	0.826502	0.817859	0.891429
Scaffold_12716;HRSCAF=15760	1055	0	0	0.00308467	0	0	0	0	0	0	0	0.000308467	3.42783	3.47505	3.00864	2.87608	3.71547	3.4278	3.17882	2.18387	3.36282	3.65648	3.23129
Scaffold_12717;HRSCAF=15761	4779	0	0	0	0	0	0	0	0	0	0.00578492	0.000578492	0.916558	0.976658	0.99791	0.94623	1.41732	0.908314	0.818629	0.798102	0.760994	0.85514	0.939586
Scaffold_12718;HRSCAF=15762	9225	0	0	0	0	0	0	0	0	0	0.00282562	0.000282562	0.768783	0.675086	1.07098	0.70148	0.848435	1.08095	0.87777	0.986321	0.867896	0.949386	0.882709
Scaffold_12719;HRSCAF=15763	6651	0.0157415	0.0192344	0.00328661	0.0127231	0.00749595	0.00749305	0.00430053	0.00373901	0	0	0.00740142	0.764064	0.946608	1.03534	0.714716	0.864845	0.935649	0.916555	0.86499	0.996818	0.774077	0.881366
Scaffold_12720;HRSCAF=15764	1285	0	0	0	0	0	0	0	0	0	0	0	0.906171	1.09002	0.177229	1.14031	0.824785	0.464395	0.774745	0.422113	0.974733	0.547218	0.732172
Scaffold_12721;HRSCAF=15765	2143	0	0	0	0	0	0	0	0	0	0	0	0.66023	0.983232	0.458141	0.970005	0.833263	0.568561	0.798525	0.857362	0.946435	0.534128	0.760988
Scaffold_12722;HRSCAF=15766	2772	0	0	0.000841735	0	0	0	0	0	0	0.00883357	0.000967531	0.478746	0.489814	0.604205	0.410169	0.808129	0.795345	0.456378	0.755374	0.617568	0.601043	0.601677
Scaffold_12723;HRSCAF=15767	2013	0	0	0	0	0	0	0	0	0	0	0	1.84167	2.03223	0.617423	2.11423	1.92971	1.27557	1.82953	0.88108	1.25076	1.01802	1.47902
Scaffold_12724;HRSCAF=15768	1404	0	0	0	0	0	0	0	0	0	0	0	0.582596	0.406733	0.214256	0.729824	0.308814	0.327376	0.794039	0.78371	0.246804	0.2877	0.468185
Scaffold_12725;HRSCAF=15769	22579	0.0032935	0.0020349	0.000533012	0.00122524	0.00243205	0.0021491	0	0	0.00508464	0.00265874	0.00194112	0.944636	1.01701	1.05367	0.784498	0.931323	0.892939	0.805487	0.855602	0.967897	0.899688	0.915275
Scaffold_12726;HRSCAF=15770	1122	0.0662781	0.0955505	0.928208	0.14649	0.108189	0.164227	0	0.139029	0.107262	0.030272	0.178551	4.49292	0.279487	9.67289	0	0.273364	0	0.101201	0.147333	0.0623336	0.126751	1.51563
Scaffold_12727;HRSCAF=15771	1203	0	0	0	0	0	0	0	0	0	0	0	1.00867	1.22286	0.262152	0.818726	1.17734	0.896258	1.10404	1.01056	0.289362	0.749529	0.85395
Scaffold_12728;HRSCAF=15772	4652	0	0	0	0	0	0	0	0	0	0	0	0.652266	0.683545	0.536996	0.716881	0.695906	0.497705	0.701924	0.422346	0.454779	0.817768	0.618012
Scaffold_12729;HRSCAF=15773	1479	0	0	0	0	0	0	0	0	0	0	0	0.769818	1.0326	0.0573602	0.661269	1.15199	1.27681	0.79022	1.02805	0.921033	0.5943	0.828345
Scaffold_12730;HRSCAF=15774	1547	0	0	0	0	0	0	0	0	0	0	0	3.59149	3.90331	1.91149	3.27494	3.59365	3.45559	2.87588	3.45281	4.40171	3.27882	3.37397
Scaffold_12731;HRSCAF=15775	18932	0.00377291	0	0.000992454	0	0.00324404	0	0.0013365	0	0.00209108	0.00158545	0.00130224	0.846594	0.824989	1.13258	0.894457	0.73684	0.776163	0.983674	0.898088	0.923631	0.971069	0.898809
Scaffold_12732;HRSCAF=15776	4108	0	0	0	0	0	0	0	0	0	0	0	0.524833	0.690229	0.444737	0.745354	0.468302	0.770701	0.493622	0.659356	0.740971	0.49212	0.603023
Scaffold_12733;HRSCAF=15777	3849	0	0	0	0	0	0	0	0	0	0	0	0.473396	0.503408	0.330432	0.444892	0.49439	0.326272	0.399002	0.179846	0.431549	0.429015	0.40122
Scaffold_12734;HRSCAF=15778	1694	0	0	0	0	0	0	0	0	0	0	0	0.736433	0.78008	0.406869	0.664046	0.530854	0.950121	0.993928	0.551961	0.344362	0.325315	0.628397
Scaffold_12735;HRSCAF=15779	13884	0	0	0.000601464	0	0.00228983	0	0	0	0	0.00187744	0.000476873	0.770257	0.711658	1.04792	0.819169	0.880754	0.876789	0.897796	0.940973	0.93889	0.951043	0.883525
Scaffold_12736;HRSCAF=15780	7712	0	0	0.000812115	0	0	0	0	0	0	0	8.12115e-05	0.635213	0.605791	1.05159	0.853443	0.755856	0.775408	0.924903	0.939797	1.2317	0.98735	0.876105
Scaffold_12737;HRSCAF=15781	2602	0	0	0.00181706	0	0.0174943	0	0	0	0	0	0.00193113	1.81852	0.931995	0.952042	0.643497	0.704787	0.96168	0.932278	0.583691	0.636535	0.862732	0.902776
Scaffold_12738;HRSCAF=15782	13695	0	0	0.00466291	0.00231713	0	0.00679915	0.0116879	0.00715337	0.00618612	0	0.00388066	0.835894	0.794269	1.05913	0.770541	0.845421	0.889913	0.892849	0.862047	1.02485	0.93215	0.890706
Scaffold_12739;HRSCAF=15783	1814	0	0	0	0	0	0	0	0	0	0	0	0.763339	0.781852	0.781494	0.921126	0.861341	0.689716	0.625319	0.595185	0.654554	0.341361	0.701529
Scaffold_12740;HRSCAF=15784	3316	0.0177046	0.0124974	0.00579582	0.0100605	0	0	0.00962101	0	0.0133712	0.0100047	0.00790551	0.607754	0.400167	0.685302	0.878563	0.522524	0.573712	0.69038	0.474628	0.537824	0.573919	0.594477
Scaffold_12741;HRSCAF=15785	2795	0	0	0.000900718	0	0	0	0	0	0	0	9.00718e-05	0.734646	0.905037	0.783315	0.731982	1.06979	0.68344	0.81948	0.825554	0.471449	0.586203	0.76109
Scaffold_12742;HRSCAF=15786	2007	0	0	0	0	0	0	0	0	0	0	0	3.46568	4.20053	2.39815	2.78434	1.96028	3.67824	3.44826	3.45421	3.50847	4.23976	3.31379
Scaffold_12743;HRSCAF=15787	2553	0	0	0	0	0	0	0	0	0	0	0	0.566942	0.584411	0.268433	0.475135	0.712025	0.524245	0.569654	0.465393	0.4545	0.233652	0.485439
Scaffold_12744;HRSCAF=15788	1005	0	0	0	0	0	0	0	0	0	0	0	0.42703	1.08059	0.146302	0.127232	0.242872	0.434094	0.26705	0.138784	0.401726	0.37244	0.363812
Scaffold_12745;HRSCAF=15789	1044	0	0	0	0	0	0	0	0	0	0	0	1.19119	1.26893	0.185821	2.0209	1.75349	1.27005	1.04258	0.74882	1.30784	0.482451	1.12721
Scaffold_12746;HRSCAF=15790	9430	0	0	0.00275432	0.00250227	0	0.00292057	0.00314984	0	0	0.00385312	0.00151801	0.990014	0.983498	1.01917	0.773636	0.850937	0.767479	0.721857	0.795788	0.70154	0.674253	0.827817
Scaffold_12747;HRSCAF=15791	1150	0	0	0	0	0	0	0	0	0	0	0	0.466568	0.832398	0.558937	0.552943	0.788951	0.628654	0.415892	0.356371	0.380099	0.295422	0.527624
Scaffold_12748;HRSCAF=15792	2096	0	0	0	0	0	0	0	0	0	0	0	0.0400159	0.0677185	0.0753158	0	0	0	0.0415876	0	0	0	0.0224638
Scaffold_12749;HRSCAF=15793	6641	0	0	0.00353196	0	0	0	0.0240199	0.00760271	0.00679576	0.00594707	0.00478974	0.595541	0.474348	1.04244	0.885439	0.901209	0.7252	0.822084	0.781764	0.82503	0.821492	0.787455
Scaffold_12750;HRSCAF=15794	18978	0	0.00284825	0.000255601	0.00201509	0	0	0	0	0	0	0.000511895	0.782544	0.746575	1.15694	0.844578	0.834307	0.78241	0.914509	0.994538	1.1214	1.00519	0.918299
Scaffold_12751;HRSCAF=15795	1634	0	0	0	0	0	0	0	0	0	0	0	0.637788	0.856534	0.291418	0.420883	0.148397	0.606453	0.648577	0.150697	0.871603	0.365063	0.499741
Scaffold_12752;HRSCAF=15796	2456	0	0	0	0	0	0	0	0	0	0	0	0.0102132	0	0.00349627	0	0	0	0.0354917	0	0	0.0249314	0.00741326
Scaffold_12753;HRSCAF=15798	4336	0	0	0	0	0	0	0.0096412	0	0	0	0.00096412	0.730084	0.802637	0.490089	0.860385	0.70218	0.510618	0.513427	0.394748	0.523115	0.397457	0.592474
Scaffold_12754;HRSCAF=15799	1944	0	0	0	0	0	0	0	0	0	0	0	0.400602	0.447702	0.361075	0.791086	0.556754	0.324601	0.473173	0.311795	0.431718	0.379496	0.4478
Scaffold_12755;HRSCAF=15800	13271	0	0	0.000212833	0	0	0	0	0	0	0	2.12833e-05	0.780588	0.788057	1.10667	0.930702	0.8855	0.76971	0.887496	1.02648	1.11101	0.983736	0.926995
Scaffold_12756;HRSCAF=15801	1155	0	0	0	0	0.047544	0	0	0	0.058954	0	0.0106498	0.675617	1.04504	0.164932	0.768974	0.510251	0.446517	0.569997	0.348863	0.265607	0.398462	0.519426
Scaffold_12757;HRSCAF=15802	7816	0	0	0	0	0	0	0	0	0	0	0	0.00852465	0.0216793	0	0	0.0152036	0	0.010272	0	0	0.00391706	0.00595966
Scaffold_12758;HRSCAF=15803	2410	0	0	0	0	0	0	0	0	0	0	0	0.557975	0.584845	0.454643	0.654611	0.692972	0.941318	0.766692	0.213636	0.205119	0.269235	0.534105
Scaffold_12759;HRSCAF=15804	1237	0	0	0	0	0	0	0	0	0	0	0	0.324762	0.327331	0.12098	0.602058	0.153183	0.438331	0.525721	0.261705	0.349512	0.297001	0.340058
Scaffold_12760;HRSCAF=15805	2945	0	0	0	0	0.0154568	0	0	0	0	0	0.00154568	2.04683	2.42513	0.307048	1.7784	2.18327	1.22954	1.28131	1.17993	0.650916	0.922212	1.40046
Scaffold_12761;HRSCAF=15806	19345	0.00222553	0.0029805	0.000352322	0	0.00183017	0	0	0	0	0.00563478	0.00130233	0.761235	0.829672	1.08896	0.859373	0.87559	0.953862	0.977971	0.906952	0.848614	0.926751	0.902898
Scaffold_12762;HRSCAF=15807	1152	0	0	0	0	0	0	0	0	0	0	0	0.29429	0.0515763	0.105993	0.448486	0.519944	0.301609	0.391275	0.372194	0.0910655	0.197178	0.277361
Scaffold_12763;HRSCAF=15808	1235	0	0	0	0	0	0	0	0	0	0	0	4.96277	4.43504	4.07869	5.85682	4.16605	6.26137	5.49883	6.04427	5.75697	6.23191	5.32927
Scaffold_12764;HRSCAF=15809	45715	0.00543656	0.010149	0.0023062	0.00261641	0.00629054	0.00654088	0.000938515	0.00548927	0.00204371	0.00450971	0.00463208	0.828377	0.797513	1.06041	0.928135	0.86718	0.985909	0.945555	1.05969	0.928566	1.01251	0.941385
Scaffold_12765;HRSCAF=15810	8600	0	0	9.28178e-05	0	0.00386477	0	0	0	0	0.00275543	0.000671301	0.71628	0.701502	1.14631	0.858146	0.647374	0.745709	0.89475	0.925451	0.798265	0.953729	0.838752
Scaffold_12766;HRSCAF=15811	10980	0.0198725	0.0203482	0.00946758	0.0223055	0.0167146	0.0130192	0.0130751	0	0.00461503	0.0120857	0.0131503	0.797751	0.774816	0.984498	0.770337	0.81871	0.768828	0.666021	0.835886	0.58282	0.782709	0.778238
Scaffold_12767;HRSCAF=15812	3634	0	0	0	0	0	0	0	0	0	0	0	2.63977	2.05162	1.70676	2.95472	2.45337	2.50477	2.82349	2.99613	2.70401	3.11147	2.59461
Scaffold_12768;HRSCAF=15813	2128	0	0	0	0	0	0	0	0	0	0.0111356	0.00111356	0.738926	0.639598	1.02042	0.440918	0.765939	1.05947	0.992797	1.05033	1.18914	0.992711	0.889025
Scaffold_12769;HRSCAF=15814	1460	0	0	0	0	0	0	0	0	0	0	0	0.223348	0.147711	0.0426702	0.0899479	0.472951	0	0.059704	0.0577916	0	0.0331456	0.112727
Scaffold_12770;HRSCAF=15815	2058	0	0	0	0	0	0.0238971	0	0	0	0	0.00238971	0.414026	0.917982	0.500481	0.62552	0.574291	0.523906	0.377856	0.609963	0.399308	0.218348	0.516168
Scaffold_12771;HRSCAF=15816	25875	0.0054076	0.00170605	0.00115093	0	0.000949429	0.00233151	0.000999136	0	0.000887387	0	0.00134321	0.894029	0.928542	1.12675	0.930652	0.857683	0.845854	0.881784	0.979469	0.920655	1.01532	0.938074
Scaffold_12772;HRSCAF=15817	3277	0	0	0	0	0	0	0	0	0	0	0	0.45891	0.852502	0.631439	0.726084	0.213163	0.54583	0.713997	0.748791	0.772683	0.543077	0.620648
Scaffold_12773;HRSCAF=15818	3233	0	0	0	0	0	0	0	0	0	0	0	0.604932	0.346119	0.551518	0.433991	0.869224	0.564826	0.403009	0.589608	0.573265	0.433166	0.536966
Scaffold_12774;HRSCAF=15819	3503	0	0.0174882	0	0	0	0	0	0	0	0	0.00174882	0.4528	0.4121	0.397056	0.37785	0.468959	0.362946	0.550062	0.409474	0.409288	0.453909	0.429444
Scaffold_12775;HRSCAF=15820	5545	0	0.0077986	0.000465086	0	0	0.00378424	0	0	0	0	0.00120479	1.01775	0.918136	0.937749	0.757554	0.690695	0.796045	0.925829	0.938457	0.87516	0.915828	0.87732
Scaffold_12776;HRSCAF=15821	1413	0	0	0	0	0	0	0	0	0	0	0	1.14196	1.78788	0.199116	1.33051	1.2092	1.16884	1.03087	0.609326	0.633328	0.54168	0.965271
Scaffold_12777;HRSCAF=15822	5262	0	0	0	0	0	0	0	0	0	0	0	0.581048	0.689828	0.578379	0.827522	0.788877	0.849517	0.670904	0.808291	0.60052	0.589522	0.698441
Scaffold_12778;HRSCAF=15823	1057	0	0	0	0	0	0	0	0	0	0	0	1.45797	1.98407	1.00182	1.91921	2.48242	1.63621	1.91628	1.44501	2.21057	1.19784	1.72514
Scaffold_12779;HRSCAF=15824	2123	0	0	0	0	0	0	0	0	0	0	0	0.826695	0.745277	0.261374	0.726014	0.71177	0.668591	0.354402	0.716198	0.633407	0.530786	0.617451
Scaffold_12780;HRSCAF=15825	1763	0	0	0	0	0	0	0	0	0	0	0	0.757409	1.08594	0.551931	0.447913	1.3763	0.838699	0.970642	1.11151	0.582429	0.898536	0.862131
Scaffold_12781;HRSCAF=15826	6170	0	0	0	0	0	0	0	0	0	0	0	0.423757	0.427635	0.514678	0.363793	0.470298	0.385608	0.432567	0.542821	0.424041	0.425295	0.441049
Scaffold_12782;HRSCAF=15827	2362	0	0	0	0	0.0131538	0	0	0	0	0	0.00131538	1.15771	1.75386	0.299894	1.14489	1.66293	1.32391	1.24892	0.979808	0.90579	0.811158	1.12889
Scaffold_12783;HRSCAF=15828	11626	0	0	0.000586244	0	0.0030453	0.00191769	0	0	0	0.00455209	0.00101013	0.859041	0.803975	1.10346	0.677296	0.613824	0.989854	0.999457	0.97695	0.989853	1.02396	0.903767
Scaffold_12784;HRSCAF=15829	1031	0	0	0.00273959	0	0	0	0	0	0	0	0.000273959	0.455038	0.246526	1.15749	0.470953	0.660399	0.776777	0.885517	1.8038	1.32742	0.910972	0.869489
Scaffold_12785;HRSCAF=15830	1803	0	0	0	0	0	0	0	0	0	0	0	1.45209	1.11128	0.596223	0.943997	1.53547	0.813179	1.13867	1.41061	0.916853	0.834233	1.07526
Scaffold_12786;HRSCAF=15831	2498	0	0	0	0	0	0	0	0	0	0	0	4.97856	5.11298	3.8888	5.17554	4.68441	4.62498	4.95968	4.31384	4.21683	5.12306	4.70787
Scaffold_12787;HRSCAF=15832	1040	0	0	0	0	0	0	0	0	0	0	0	1.01035	0.422133	0.21191	0.819112	0.162128	0.853953	0.539284	0.48844	0.537988	1.05503	0.610033
Scaffold_12788;HRSCAF=15833	1444	0	0	0	0	0	0	0	0	0	0	0	0.829737	1.06143	0.0983186	0.84363	0.881872	0.698119	0.591741	0.392329	0.571297	0.527316	0.649579
Scaffold_12789;HRSCAF=15834	4676	0	0	0	0	0	0	0	0	0	0	0	0.527886	0.564501	0.553397	0.970768	0.721525	0.715401	0.659566	0.692317	0.644845	0.701419	0.675163
Scaffold_12790;HRSCAF=15835	2333	0	0	0	0	0	0	0	0	0	0	0	0.492059	0.439081	0.485677	0.424395	0.681427	0.298528	0.396736	0.439899	0.50281	0.613391	0.4774
Scaffold_12791;HRSCAF=15836	3648	0	0	0	0	0	0	0	0	0	0	0	1.79206	1.78466	2.33889	2.41855	2.60639	2.46527	3.00538	2.85388	3.01606	3.0332	2.53143
Scaffold_12792;HRSCAF=15837	1711	0	0	0	0	0	0	0	0	0	0	0	0.523645	0.420569	0.538404	0.986676	0.839048	0.617407	0.59995	0.806128	0.805436	0.569706	0.670697
Scaffold_12793;HRSCAF=15838	258420	0.00318812	0.00340601	0.00255737	0.00239926	0.00322659	0.00256794	0.00231371	0.00188089	0.003214	0.00189815	0.0026652	1.22858	1.19403	1.18718	1.07737	1.25507	1.14514	1.11235	1.0549	1.07028	1.076	1.14009
Scaffold_12794;HRSCAF=15839	16517	0	0.00365444	0.000706331	0	0	0	0.000899164	0	0	0.00234332	0.000760325	0.833531	0.886925	1.03469	0.965816	1.04602	0.881819	0.791271	1.00198	0.98092	1.01631	0.943928
Scaffold_12795;HRSCAF=15840	1478	0	0	0	0	0	0	0	0	0	0	0	0	0	0	0.177705	0.0966975	0	0	0	0	0	0.0274402
Scaffold_12796;HRSCAF=15841	11476	0.0194398	0.00565222	0.00592301	0.00418321	0.0103257	0.0119422	0.00340309	0	0.0129017	0.0044051	0.00781761	0.835263	0.834905	0.992798	0.949497	0.73393	0.78081	0.841319	0.792556	0.760542	0.913767	0.843539
Scaffold_12797;HRSCAF=15842	1224	0	0	0	0	0	0	0	0	0	0	0	6.34296	5.80891	6.17068	7.56823	5.6965	4.98487	6.30632	6.55301	7.40082	7.1085	6.39408
Scaffold_12798;HRSCAF=15843	1009	0	0	0	0	0	0	0	0	0	0	0	0.52439	1.11557	0.107938	1.13712	0.958086	0.864747	1.2356	0.902789	0.362325	0.860362	0.806893
Scaffold_12799;HRSCAF=15844	11200	0	0.0081242	0.00138155	0.00988031	0.00735448	0	0.0028485	0	0	0	0.0029589	0.767419	0.69741	1.08677	0.762765	0.824134	0.859453	0.95432	0.953072	0.938518	0.957713	0.880157
Scaffold_12800;HRSCAF=15845	5004	0	0	0.000466285	0	0	0	0	0	0	0	4.66285e-05	0.496183	0.47077	0.617969	0.466172	0.687388	0.547386	0.515941	0.505162	0.625129	0.585774	0.551787
Scaffold_12801;HRSCAF=15846	1587	0	0	0	0	0	0	0	0	0	0	0	9.34191	9.00065	0.841043	8.46987	6.62467	8.12327	6.40973	4.57126	5.37447	5.55287	6.43097
Scaffold_12802;HRSCAF=15847	1285	0	0	0	0	0	0	0	0	0	0	0	0.918067	0.267154	0.113012	0.348278	1.41963	0.84634	0.217785	0.671361	0.206574	0.608703	0.56169
Scaffold_12803;HRSCAF=15848	2346	0	0	0.00622922	0	0	0	0.0103164	0	0	0	0.00165457	5.72276	5.80117	4.73824	5.38417	5.58891	4.8828	4.67676	3.88137	4.28679	4.90309	4.98661
Scaffold_12804;HRSCAF=15849	15715	0	0	0.000109403	0	0	0	0	0	0	0	1.09403e-05	0.719745	0.725221	1.08976	0.837198	0.668594	0.83184	0.841579	0.974222	0.837689	1.09338	0.861923
Scaffold_12805;HRSCAF=15850	1345	0	0	0	0	0	0	0	0	0	0	0	0.696738	0.491656	0.277969	0.999511	1.23571	1.34494	0.780263	0.590202	0.895797	0.539695	0.785248
Scaffold_12806;HRSCAF=15851	3020	0.0155519	0.0199868	0.00117925	0	0	0	0	0	0	0	0.0036718	0.888597	1.15094	0.686941	1.1615	1.62497	1.15206	1.13973	0.981288	1.43371	0.835213	1.10549
Scaffold_12807;HRSCAF=15853	3575	0	0	0	0	0	0	0	0	0	0	0	0	0	0	0	0	0	0	0	0	0	0
Scaffold_12808;HRSCAF=15854	1507	0	0	0	0	0	0	0	0	0	0	0	1.74978	2.1378	0.442101	2.22214	2.41035	2.56407	1.44376	2.45439	2.30251	2.00077	1.97277
Scaffold_12809;HRSCAF=15855	5293	0	0	0.00142688	0	0	0	0	0	0	0	0.000142688	0.8568	0.747527	1.32302	0.976764	0.720849	0.85249	1.11769	0.978909	1.02554	1.08874	0.968833
Scaffold_12810;HRSCAF=15857	1046	0	0	0	0	0	0	0	0	0	0	0	2.24818	2.14274	1.6482	1.67013	2.59757	3.19215	2.71494	3.66122	2.77936	3.34332	2.59978
Scaffold_12811;HRSCAF=15858	1808	0	0	0	0	0	0	0	0	0	0	0	0.176239	0.134495	0.00720062	0.200701	0.528467	0.211135	0.264534	0.114289	0.0421993	0.0551704	0.173443
Scaffold_12812;HRSCAF=15859	4973	0	0	0.000839605	0	0	0	0	0	0	0	8.39605e-05	0.855506	0.855588	1.09394	0.586174	0.856357	0.904838	0.571281	1.09799	0.930435	0.948086	0.87002
Scaffold_12813;HRSCAF=15860	6914	0	0.00742715	0.0114386	0.00576653	0.00773331	0	0	0.00762954	0	0	0.00399951	0.760623	0.708492	1.06491	0.77925	0.793159	0.975552	0.982218	1.02336	0.986028	1.03703	0.911062
Scaffold_12814;HRSCAF=15861	1546	0	0	0	0	0	0	0	0	0	0	0	1.20698	1.21488	0.176269	1.03721	0.390551	1.07433	1.36728	0.895507	0.727924	1.10515	0.919608
Scaffold_12815;HRSCAF=15863	13342	0	0	0.000763963	0	0	0.0015236	0.00230873	0	0	0.00201291	0.00066092	0.900869	0.880682	1.08365	0.786784	0.855392	0.883562	1.01568	0.780313	0.819057	0.94371	0.89497
Scaffold_12816;HRSCAF=15864	2208	0	0	0	0	0	0	0	0	0	0	0	0.266081	0.328893	0.266776	0.327121	0.410185	0.405753	0.378159	0.430489	0.643577	0.352461	0.380949
Scaffold_12817;HRSCAF=15865	1141	0	0	0	0	0	0	0	0	0	0	0	1.09542	1.21409	0.141267	0.480068	1.19769	0.543488	0.417162	0.540281	0.303691	0.689852	0.662301
Scaffold_12818;HRSCAF=15866	2731	0	0	0.00123659	0	0	0	0	0	0	0	0.000123659	0.451059	0.647848	0.651367	0.594752	0.565657	0.631565	0.516565	0.257253	0.551176	0.204681	0.507192
Scaffold_12819;HRSCAF=15867	1205	0	0	0	0	0	0	0	0	0	0	0	0.541874	0.544213	0.387145	0.272456	0.262529	0.407302	0.912797	0.371543	0.65427	0.465527	0.481966
Scaffold_12820;HRSCAF=15868	3447	0	0	0	0	0	0	0	0	0	0	0	0.463907	0.554777	0.620049	0.597036	0.573943	0.525239	0.602254	0.453592	0.481878	0.446958	0.531963
Scaffold_12821;HRSCAF=15869	1756	0	0	0	0	0	0	0	0	0	0	0	0.664455	0.551401	0.324403	0.633712	0.472787	0.905927	0.502278	0.453043	0.353023	0.22328	0.508431
Scaffold_12822;HRSCAF=15870	1009	0	0	0	0	0	0	0	0	0	0	0	0.931083	1.09048	0.165588	0.900792	0.66525	0.469433	1.46522	1.0086	1.16102	1.13834	0.899581
Scaffold_12823;HRSCAF=15871	2677	0	0	0	0	0	0	0	0	0	0	0	1.12148	1.08427	0.358013	1.11603	1.00657	0.908545	1.2215	1.47559	0.718455	1.10898	1.01194
Scaffold_12824;HRSCAF=15872	9219	0	0	0.00513518	0	0.00595653	0	0	0	0	0	0.00110917	0.656068	0.770052	1.00086	0.906988	0.570288	0.754453	0.690107	1.09175	0.944153	1.07835	0.846307
Scaffold_12825;HRSCAF=15873	3823	0	0	0	0	0	0	0	0	0	0	0	1.12905	1.18664	0.541474	0.869623	1.1547	0.846496	0.993938	0.844538	0.585411	0.855856	0.900773
Scaffold_12826;HRSCAF=15874	1558	0	0	0	0	0	0	0	0	0	0	0	1.43264	1.80016	0.421311	0.902791	1.91195	0.887051	0.902537	0.659826	1.11102	0.415834	1.04451
Scaffold_12827;HRSCAF=15875	7700	0.0275751	0.031005	0.00673032	0.0110955	0.0565836	0.0244411	0.0192876	0.0189863	0.00452438	0.156131	0.035636	0.717236	0.802644	1.73662	0.89539	0.677785	0.800898	0.858421	1.28207	1.30649	1.52207	1.05996
Scaffold_12828;HRSCAF=15876	2905	0	0	0	0	0	0	0	0	0	0	0	0.555317	0.554882	0.555462	0.563887	0.74736	0.703151	0.72449	0.730275	0.49956	0.62826	0.626264
Scaffold_12829;HRSCAF=15877	1053	0	0	0.00180767	0	0.0301918	0	0.0689527	0	0.0308285	0.0285051	0.0160286	1.18361	0.968636	0.76003	1.3095	1.4335	0.849328	0.507574	0.469328	0.398508	0.947276	0.882729
Scaffold_12830;HRSCAF=15878	3328	0	0	0.00145757	0	0	0	0	0	0.0147504	0	0.0016208	3.00568	3.21261	2.48884	3.60491	2.62105	3.48136	3.67863	2.75007	3.28743	2.63579	3.07664
Scaffold_12831;HRSCAF=15879	3268	0	0	0	0	0	0	0.00488115	0	0	0	0.000488115	0.919148	1.00165	0.220175	0.886709	0.993079	0.903481	0.879862	0.793532	0.375489	0.39196	0.736509
Scaffold_12832;HRSCAF=15880	7483	0	0	0.000443102	0	0	0.00254128	0	0	0	0	0.000298438	0.960897	1.13044	1.3993	1.25295	0.946373	1.00756	1.0628	1.2157	1.31953	1.15984	1.14554
Scaffold_12833;HRSCAF=15881	1891	0	0	0	0	0	0	0	0	0	0	0	0.502818	1.02873	0.560141	0.794069	0.656428	0.61549	0.821238	0.742144	0.62622	0.611051	0.695833
Scaffold_12834;HRSCAF=15882	1043	0	0	0	0	0	0	0	0	0	0	0	1.10778	1.114	0.298361	0.876398	1.05464	0.972498	0.916016	1.2052	0.574538	1.14763	0.926706
Scaffold_12835;HRSCAF=15883	3575	0	0	0	0	0	0	0	0	0	0	0	0.573264	0.507213	0.28889	0.570827	0.487365	0.614954	0.519092	0.632908	0.32635	0.407198	0.492806
Scaffold_12836;HRSCAF=15884	29861	0.00694673	0.00651668	0.00160595	0.000871953	0.00437964	0.00239361	0.000755242	0	0	0.00246006	0.00259299	0.783089	0.818782	1.07891	0.835531	0.757393	0.930177	1.00345	0.997214	0.865362	0.928471	0.899838
Scaffold_12837;HRSCAF=15885	8364	0	0	0.00169584	0	0	0	0	0	0	0	0.000169584	0.477405	0.527126	0.419244	0.556768	0.818466	0.531285	0.352832	0.483604	0.495247	0.447634	0.510961
Scaffold_12838;HRSCAF=15886	1202	0	0	0	0	0.0222413	0	0	0	0	0	0.00222413	4.77295	6.23104	6.86624	8.43559	4.68255	7.68674	9.39502	9.96642	9.24877	8.72741	7.60127
Scaffold_12839;HRSCAF=15887	2212	0	0	0	0	0	0	0	0	0	0	0	0.717773	0.497919	0.480072	0.459328	0.571333	0.853708	0.351031	0.310606	0.45127	0.386202	0.507924
Scaffold_12840;HRSCAF=15888	1730	0	0	0.00088732	0	0	0	0	0	0	0	8.8732e-05	0.844356	0.786743	0.274214	1.11068	0.477108	1.04113	0.926173	0.34041	0.302281	0.440712	0.654381
Scaffold_12841;HRSCAF=15889	9833	0	0	0	0	0	0	0	0	0	0	0	0.752377	0.603802	1.09969	0.900261	0.662549	0.694984	0.825944	1.00064	1.05735	1.15162	0.874922
Scaffold_12842;HRSCAF=15890	4627	0	0	0	0	0	0	0	0	0	0	0	0.712204	0.726951	1.03866	0.9986	0.932194	0.818274	1.0116	0.866375	0.765382	0.772454	0.864269
Scaffold_12843;HRSCAF=15891	2219	0	0	0	0	0	0	0	0	0	0	0	0.655456	0.967903	0.621452	0.843338	0.691107	0.740776	0.642475	0.536995	0.39469	0.551439	0.664563
Scaffold_12844;HRSCAF=15892	5888	0.00548397	0	0	0	0	0	0	0	0.00564778	0	0.00111318	0.841444	0.805787	0.989958	0.644752	0.834824	0.724533	0.909686	0.736978	0.898416	0.89116	0.827754
Scaffold_12845;HRSCAF=15893	4442	0	0.0111548	0.00110585	0.0230802	0.0232606	0	0.01164	0.0142505	0	0.0108472	0.00953392	0.70578	0.826336	1.06718	0.972505	0.669517	0.969508	0.870407	0.833454	0.946117	0.82219	0.868299
Scaffold_12846;HRSCAF=15895	9006	0.00912634	0.00880294	0.00686565	0	0.00609741	0.0177659	0.00732921	0	0	0.00596408	0.00619515	0.951498	0.820762	0.956069	0.831356	1.02794	0.973157	0.897331	0.964226	1.11368	0.941987	0.947801
Scaffold_12847;HRSCAF=15896	2139	0	0	0	0	0	0	0	0	0	0	0	0.679423	0.764909	0.648038	0.802981	0.661401	0.855892	0.792512	0.700375	0.520918	0.448786	0.687524
Scaffold_12848;HRSCAF=15897	1208	0	0	0	0	0	0	0	0	0	0	0	0.737793	0.839795	0.175414	0.30897	1.08207	0.770015	0.97984	0.966461	0.455273	0.552667	0.68683
Scaffold_12849;HRSCAF=15898	1164	0	0	0	0	0	0	0	0	0	0	0	3.47049	3.97297	1.93414	2.63793	3.65037	2.76012	3.00137	2.84033	4.39435	3.51516	3.21772
Scaffold_12850;HRSCAF=15899	6544	0	0	0	0	0	0	0	0	0	0	0	0.850286	1.06314	1.01799	0.819876	0.880949	0.750474	0.782916	1.03807	0.691766	0.900375	0.879584
Scaffold_12851;HRSCAF=15900	2057	0	0	0	0	0	0	0	0	0	0	0	0.70765	0.978872	1.19629	0.277211	1.07654	0.951366	0.61557	0.968548	1.13437	0.926631	0.883305
Scaffold_12852;HRSCAF=15901	4980	0	0.022613	0.00824862	0.0104568	0.0126228	0	0	0.0110464	0	0.0166543	0.00816418	2.08818	0.9516	1.00993	1.02671	0.976719	0.839115	0.920779	0.723015	0.587607	0.714725	0.983838
Scaffold_12853;HRSCAF=15902	2445	0	0	0	0	0	0	0	0	0	0	0	0.954422	1.03414	0.109356	0.760438	0.832141	0.684412	0.752902	0.930349	0.837335	0.817148	0.771264
Scaffold_12854;HRSCAF=15903	2225	0	0	0.00091069	0	0	0	0	0	0	0	9.1069e-05	0.91316	0.689848	1.04957	0.620507	0.684914	0.983872	0.698991	1.04788	0.727959	1.06262	0.847932
Scaffold_12855;HRSCAF=15904	1036	0	0	0	0	0	0	0	0	0	0	0	0.366207	0.316494	0.410752	0.376946	0.114702	0.521869	0.556865	1.09534	0.417322	0.394661	0.457116
Scaffold_12856;HRSCAF=15905	2989	0	0	0	0	0	0	0	0	0	0	0	0.825692	0.616225	0.494679	0.735923	0.97564	0.787125	0.953932	0.449932	0.651437	0.683295	0.717388
Scaffold_12857;HRSCAF=15906	1614	0	0	0	0	0	0	0	0	0	0	0	0.853801	0.393352	0.181652	0.986021	1.3959	0.855308	0.396527	0.601724	0.509154	0.511548	0.668499
Scaffold_12858;HRSCAF=15907	2728	0	0	0.002746	0	0	0.0173069	0	0	0	0.0231639	0.00432168	0.843921	0.732454	0.955809	0.725889	0.799971	0.759626	0.592392	0.638159	0.797667	0.798266	0.764415
Scaffold_12859;HRSCAF=15908	1152	0	0	0	0	0	0	0	0	0	0	0	0.659003	1.00956	0.878175	0.800975	0.736005	0.885892	0.644161	0.718977	0.713347	0.979032	0.802513
Scaffold_12860;HRSCAF=15909	5698	0	0	0.000635791	0	0	0	0	0	0	0.00582228	0.000645807	0.670165	0.727801	1.08295	0.94949	0.920153	1.01585	1.01268	1.22392	0.989746	0.997314	0.959007
Scaffold_12861;HRSCAF=15910	7928	0	0	0.00051117	0	0	0	0	0	0	0	5.1117e-05	0.890698	0.840349	0.994261	0.723392	0.711969	0.901286	0.774419	1.03865	0.999456	1.0986	0.897308
Scaffold_12862;HRSCAF=15911	2136	0	0	0	0	0	0	0	0	0	0	0	0.461293	0.481637	0.229779	0.374549	0.254858	0.395357	0.593876	0.141884	0.457652	0.11143	0.350231
Scaffold_12863;HRSCAF=15912	1957	0	0	0	0	0	0	0	0	0	0	0	1.15637	0.868654	0.588099	0.784066	1.10201	1.31844	0.920134	0.926529	1.20533	1.0956	0.996523
Scaffold_12864;HRSCAF=15913	1175	0	0	0	0	0	0	0	0	0	0	0	2.51971	2.79522	0.264756	2.46471	2.4395	2.42001	1.14499	1.74541	1.47452	1.70876	1.89776
Scaffold_12865;HRSCAF=15914	2128	0.0197718	0	0.00871405	0	0.0247865	0	0	0	0	0.0486258	0.0101898	0.842067	0.959139	1.16054	0.626055	0.76443	1.05801	0.79068	0.736363	1.03228	0.599154	0.856872
Scaffold_12866;HRSCAF=15915	9722	0.0420698	0.0444798	0.0384697	0.0359883	0.0350049	0.065223	0.0553339	0.0262769	0.0490272	0.0474486	0.0439322	2.35708	1.18643	1.12301	1.02802	1.41026	0.901806	0.888227	0.766219	0.681614	0.799065	1.11417
Scaffold_12867;HRSCAF=15916	3240	0.0120799	0	0.00329754	0	0	0.0103218	0	0	0.0149067	0	0.0040606	0.984429	0.982116	0.922638	0.857572	0.852973	0.657859	0.714363	0.599495	0.736864	0.686142	0.799445
Scaffold_12868;HRSCAF=15917	28900	0.00433373	0.00137161	0.00120468	0.00194267	0.00245014	0.00145215	0.00197944	0.00255539	0.00356158	0.00106594	0.00219173	0.648734	0.710395	0.982625	0.789773	0.668558	0.672135	0.836435	0.806698	0.860534	0.900874	0.787676
Scaffold_12869;HRSCAF=15918	1058	0	0	0	0	0	0	0	0	0	0	0	0.590121	0.559508	0.64098	1.00933	0.959247	0.57287	0.479158	0.755186	0.488269	0.669294	0.672396
Scaffold_12870;HRSCAF=15919	1727	0	0	0	0	0	0	0	0	0	0	0	5.17386	6.11948	2.71109	5.55904	4.30049	4.49473	3.83399	3.58749	3.36402	3.54097	4.26852
Scaffold_12871;HRSCAF=15920	11724	0	0	0.000188544	0	0	0	0	0	0	0	1.88544e-05	0.636471	0.722738	1.10191	1.00767	0.911257	0.682295	0.918417	0.81765	1.03039	0.942201	0.8771
Scaffold_12872;HRSCAF=15921	1698	0	0	0	0	0	0	0	0	0	0	0	1.74154	1.66535	0.854147	1.96709	1.66258	1.52322	1.66773	1.41671	1.51087	1.53492	1.55442
Scaffold_12873;HRSCAF=15922	2027	0	0	0	0	0.0174665	0	0	0	0	0	0.00174665	0.570595	0.75289	0.467201	0.684529	1.2018	0.387408	0.310076	0.602302	0.399141	0.329364	0.570531
Scaffold_12874;HRSCAF=15923	1137	0	0	0	0	0	0	0	0	0	0	0	8.67836	7.66239	1.24511	7.14429	5.68891	9.64315	5.58039	6.29869	5.57376	5.63986	6.31549
Scaffold_12875;HRSCAF=15924	1437	1.08878	0.774887	0.695211	0.913328	0.820592	0.970603	1.04997	0.921914	1.23751	0.382577	0.885537	1.56664	3.14469	0.0109522	2.67308	3.45416	1.20462	1.57875	0.740549	0.827384	0.484524	1.56853
Scaffold_12876;HRSCAF=15925	2019	0	0.0290038	0	0	0	0	0	0	0	0	0.00290038	24.7473	26.3406	5.63641	22.234	16.712	24.7488	19.706	18.8768	18.8488	16.6973	19.4548
Scaffold_12877;HRSCAF=15926	1546	0	0	0.00417028	0.0373678	0	0	0	0	0	0	0.00415381	0.575984	0.637687	1.09952	0.615847	1.11037	0.469644	0.734459	1.54152	0.581928	0.790851	0.815781
Scaffold_12878;HRSCAF=15927	5609	0	0	0.00397381	0	0	0	0.00745308	0	0	0	0.00114269	0.387111	0.461382	0.441209	0.304986	0.320079	0.280283	0.435753	0.200777	0.226141	0.383844	0.344156
Scaffold_12879;HRSCAF=15928	5717	0	0	0	0	0	0	0	0	0	0	0	0.696664	0.643779	1.04056	0.715115	0.578627	0.753016	0.755535	1.06354	0.923621	0.901059	0.807152
Scaffold_12880;HRSCAF=15929	1197	0	0	0	0	0	0	0	0	0	0	0	0.758652	0.874169	0.523779	0.601966	1.44887	0.511553	0.708097	1.05878	0.646691	0.446361	0.757892
Scaffold_12881;HRSCAF=15930	2177	0	0	0.000874358	0	0	0	0	0	0	0	8.74358e-05	0.591771	0.717694	0.965668	0.797696	1.44576	1.23101	0.841373	0.614588	0.75423	0.812948	0.877274
Scaffold_12882;HRSCAF=15932	2035	0	0.0261195	0	0	0	0	0	0	0	0	0.00261195	1.20796	1.3036	0.880454	0.60287	1.09291	0.521405	0.620534	0.685397	0.420223	0.720199	0.805555
Scaffold_12883;HRSCAF=15933	1189	0	0	0	0	0	0	0	0	0	0	0	12.6809	11.9358	1.90846	16.8566	13.838	16.2571	11.9961	9.7872	8.39538	9.6468	11.3302
Scaffold_12884;HRSCAF=15934	4056	0	0	0.00146845	0	0	0	0	0	0	0	0.000146845	0.665878	0.733531	1.01706	0.946195	0.448968	0.742934	1.00245	0.833382	0.921726	0.86732	0.817944
Scaffold_12885;HRSCAF=15935	1890	0	0	0	0	0	0	0	0	0	0	0	0.730985	0.447686	0.406484	1.06054	0.642332	0.913419	0.431469	0.508387	0.896515	0.663629	0.670145
Scaffold_12886;HRSCAF=15936	1784	0	0	0	0	0	0	0	0	0	0	0	3.71721	4.14954	3.99912	6.24443	3.84805	4.75287	6.16483	6.65713	6.75006	6.42165	5.27049
Scaffold_12887;HRSCAF=15937	1195	0	0	0	0	0	0	0	0	0	0	0	3.70614	4.04301	2.05703	3.17392	2.71849	3.60903	3.64911	3.29405	3.27478	2.97108	3.24966
Scaffold_12888;HRSCAF=15938	2134	0	0	0	0	0	0	0	0	0	0	0	1.76865	1.87937	0.961656	2.81864	1.10843	2.61896	2.33581	2.29325	2.41033	2.3186	2.05137
Scaffold_12889;HRSCAF=15939	7055	0	0	0	0	0	0	0	0	0	0	0	0	0	0	0	0	0	0	0	0	0	0
Scaffold_12890;HRSCAF=15940	2395	0	0	0	0	0	0	0	0	0	0	0	0.229105	0.0758032	0.142908	0.0519465	0.246071	0.124257	0.0363958	0.136606	0.0358386	0.0428856	0.112182
Scaffold_12891;HRSCAF=15941	10629	0	0.00322083	0.000566134	0.0113297	0.00353488	0	0.00320853	0	0	0	0.00218601	0.849502	0.699473	1.04742	1.1531	0.651305	0.960887	1.10842	0.854094	0.955289	1.05674	0.933623
Scaffold_12892;HRSCAF=15942	18428	0	0	0.0021125	0	0.00156836	0	0.00179093	0	0	0	0.000547179	0.85609	0.868152	1.08293	1.026	0.8945	0.899866	0.902468	0.902653	0.897224	0.969866	0.929975
Scaffold_12893;HRSCAF=15943	1652	0	0	0	0	0	0	0	0	0	0	0	0.517672	0.371649	0.368345	0.393286	0.556985	0.372545	0.556809	0.59101	0.457994	0.641466	0.482776
Scaffold_12894;HRSCAF=15944	8858	0	0.00467842	0.00367389	0.00707299	0.00277337	0	0.00571293	0	0	0.00731214	0.00312237	0.649844	0.660326	1.0298	0.667925	0.857844	0.619331	0.741798	0.853007	0.691933	0.858608	0.763042
Scaffold_12895;HRSCAF=15945	2061	0	0	0	0	0	0	0	0	0	0	0	0.933716	0.723387	0.354457	0.674913	0.310881	0.821758	0.540361	0.544742	0.377131	0.450436	0.573178
Scaffold_12896;HRSCAF=15946	1431	0	0.047217	0.00746611	0	0	0	0	0	0	0	0.00546831	0.99503	0.608199	1.04609	1.01914	0.830408	0.83294	0.898479	0.73523	0.657574	0.675657	0.829875
Scaffold_12897;HRSCAF=15947	1971	0	0	0	0	0	0	0	0.0187344	0	0	0.00187344	0.741113	0.265723	0.563724	0.894219	1.06078	0.753353	0.714585	1.06934	0.620965	0.767636	0.745144
Scaffold_12898;HRSCAF=15948	1624	0	0	0	0	0	0	0	0	0	0	0	2.03086	2.68028	1.15223	1.67262	1.32995	2.03204	1.62154	1.4028	1.33992	1.62128	1.68835
Scaffold_12899;HRSCAF=15949	1644	0	0	0	0	0	0	0	0	0	0	0	0.447003	0.293814	0.620465	0.540246	0.768727	0.640674	0.566495	0.295372	0.360637	0.324396	0.485783
Scaffold_12900;HRSCAF=15950	3146	0	0	0	0	0	0	0	0	0	0	0	0.828467	1.14086	1.30779	1.04028	1.16686	1.05243	0.86112	1.71703	1.09639	1.41046	1.16217
Scaffold_12901;HRSCAF=15951	3260	0.0132064	0.0309512	0.0013938	0	0	0	0	0	0	0	0.00455513	0.881609	1.02334	1.01706	1.02034	0.973843	0.628971	0.996364	0.831927	0.883004	1.01881	0.927527
Scaffold_12902;HRSCAF=15952	5476	0	0	0.000784913	0	0	0	0	0	0	0	7.84913e-05	0.701841	0.720737	0.637213	0.49478	0.788838	0.601497	0.536191	0.733624	0.608692	0.571715	0.639513
Scaffold_12903;HRSCAF=15953	12596	0	0	0	0	0.00648201	0	0	0	0	0	0.000648201	0.787008	0.898947	1.11428	0.839555	0.777544	0.97795	0.873502	0.883262	0.94328	0.879719	0.897505
Scaffold_12904;HRSCAF=15954	1539	0	0	0	0	0	0	0	0	0	0	0	1.77554	1.28832	1.3129	1.05204	1.13211	2.10479	1.24755	1.14014	1.49242	1.58633	1.41321
Scaffold_12905;HRSCAF=15955	1094	0	0	0	0	0	0	0	0	0	0	0	0	0	0	0	0	0	0	0	0	0	0
Scaffold_12906;HRSCAF=15956	1666	0	0	0	0	0	0	0	0	0	0	0	0	0	0	0	0	0	0	0	0	0	0
Scaffold_12907;HRSCAF=15957	5546	0	0	0	0	0	0	0	0	0	0	0	0.70832	0.711839	1.11989	0.896688	0.803784	0.846751	1.0088	1.02119	1.00311	0.894116	0.901449
Scaffold_12908;HRSCAF=15958	1927	0	0	0	0	0	0	0	0	0	0	0	1.34929	1.42347	0.250598	1.45176	1.0975	1.22981	0.758876	0.888233	0.59555	0.824628	0.986972
Scaffold_12909;HRSCAF=15960	2188	0	0	0.00092609	0	0.011558	0	0	0	0	0	0.00124841	0.783148	0.605464	1.0637	0.972166	0.722183	0.885861	1.05888	0.993193	0.910261	1.03003	0.902489
Scaffold_12910;HRSCAF=15961	2150	0	0	0	0	0	0	0	0	0	0	0	0.686885	0.522513	0.999441	0.863169	0.685652	0.515981	0.6903	0.505373	1.31079	1.06339	0.784349
Scaffold_12911;HRSCAF=15962	17423	0.00252719	0.00754931	0.00173039	0.00219494	0.00734032	0.00297327	0.00511444	0	0.00340827	0.00367222	0.00365103	0.817924	0.798745	1.10506	0.84994	0.922594	0.817185	0.842351	0.906687	0.99952	0.959263	0.901927
Scaffold_12912;HRSCAF=15963	1059	0	0	0	0	0	0	0	0	0	0	0	0.262769	0.300269	0.234764	0.367128	0.351797	0.547318	0.535024	0.263416	0.450285	0.710629	0.40234
Scaffold_12913;HRSCAF=15964	1460	0	0	0.00193459	0	0	0	0	0	0	0.0189357	0.00208703	0.520251	0.484582	0.779052	0.750355	0.485049	0.938055	0.534193	0.50833	0.627094	0.623003	0.624996
Scaffold_12914;HRSCAF=15965	1608	0	0	0	0	0	0	0	0	0	0	0	0.59058	0.403032	1.04062	0.855376	0.450392	0.718969	0.923689	0.959498	1.07746	1.00112	0.802074
Scaffold_12915;HRSCAF=15966	1354	0.0325195	0	0	0	0	0.0184033	0	0	0	0	0.00509228	1.69567	1.56674	0.913334	0.792507	0.793428	1.24624	1.03344	1.43708	1.28781	1.39243	1.21587
Scaffold_12916;HRSCAF=15967	1606	0.0463038	0.0886316	0.018696	0	0	0.0510381	0	0.0304998	0.0857831	0	0.0320952	0.655742	0.646749	0.950476	0.681064	0.508945	0.497696	0.54919	0.0729097	0.555239	0.293945	0.541196
Scaffold_12917;HRSCAF=15968	3144	0	0	0	0	0	0	0	0	0	0.00904455	0.000904455	0.869506	0.642889	1.023	0.616102	0.733452	0.632849	0.814608	0.795802	0.670384	1.05671	0.78553
Scaffold_12918;HRSCAF=15969	1285	0	0	0.00415721	0	0	0	0	0	0	0	0.000415721	0.405047	0.232903	0.335548	0.0914399	0.326165	0.618385	0.199934	0.270688	0.540556	0.485733	0.35064
Scaffold_12919;HRSCAF=15970	1808	0	0	0	0	0	0	0	0	0	0	0	2.02253	2.51887	0.840315	1.76235	2.54553	1.61755	1.44446	1.54386	1.39082	1.15476	1.6841
Scaffold_12920;HRSCAF=15971	1198	0	0	0	0	0	0	0	0	0	0	0	0.571214	0.45463	0.166285	0.418284	1.1273	0.487716	0.596449	0.38665	0.277301	0.686708	0.517254
Scaffold_12921;HRSCAF=15972	1070	0	0	0	0	0	0	0	0	0	0	0	0.670314	0.674573	1.0105	0.482855	1.17961	0.747008	0.594911	0.53107	0.675912	0.604563	0.717132
Scaffold_12922;HRSCAF=15973	22648	0	0	0.00159687	0	0	0.00159244	0.00092291	0	0.00185286	0	0.000596508	0.766024	0.833237	1.05248	0.847721	0.85588	0.83009	0.874996	0.919142	0.929505	0.843137	0.875221
Scaffold_12923;HRSCAF=15974	1129	0	0	0	0	0	0	0	0	0	0	0	0.737346	1.13246	0.0317609	0.449969	0.516311	1.12751	0.722301	0.605507	0.716615	0.614957	0.665474
Scaffold_12924;HRSCAF=15975	9551	0	0	0.00104791	0	0	0	0	0	0	0	0.000104791	0.762199	0.880375	1.13711	0.824442	0.786185	0.811915	0.833038	0.901993	1.28861	1.13796	0.936383
Scaffold_12925;HRSCAF=15976	10137	0	0.0051546	0.00116905	0	0	0	0	0.0031966	0.00570177	0	0.0015222	0.864866	0.950615	1.08387	1.0456	0.989288	0.611584	0.837608	0.707331	0.721762	0.864264	0.867679
Scaffold_12926;HRSCAF=15977	1621	0	0	0	0	0	0	0	0	0	0	0	3.12917	2.79317	1.96744	4.48882	2.44094	3.55928	2.97172	2.89046	3.01329	3.71647	3.09708
Scaffold_12927;HRSCAF=15978	2685	0	0	0	0	0	0	0	0	0	0	0	0.0132834	0	0.00140678	0	0.0621997	0.0324964	0.020504	0	0	0	0.012989
Scaffold_12928;HRSCAF=15979	1659	0	0	0	0	0	0	0	0	0	0	0	4.69966	4.26456	2.31263	3.39548	3.71499	3.88067	3.65791	4.08951	3.44249	2.94377	3.64017
Scaffold_12929;HRSCAF=15980	1325	0	0	0	0	0	0	0	0	0	0	0	0.836219	0.785569	1.15958	0.685961	0.763527	0.65381	1.03528	1.22031	0.90332	0.950337	0.899391
Scaffold_12930;HRSCAF=15981	2893	0	0	0	0	0	0	0	0	0	0	0	0.594467	0.608147	0.643224	0.568615	0.619463	0.454016	0.688246	0.607714	0.568662	0.543132	0.589569
Scaffold_12931;HRSCAF=15982	4989	0	0	0.00572302	0.00619753	0.0110069	0.0097263	0	0	0.00936342	0	0.00420171	0.875307	0.84689	0.930462	0.903629	1.02324	0.953155	0.598185	0.785908	0.641984	0.635441	0.81942
Scaffold_12932;HRSCAF=15983	1634	0	0	0.00150312	0	0	0	0	0	0	0	0.000150312	1.38136	1.36695	1.01887	1.22987	0.955242	1.60195	1.2775	1.45534	1.06421	0.956176	1.23075
Scaffold_12933;HRSCAF=15984	1923	0	0	0	0	0	0	0	0	0	0	0	0.464491	0.583048	0.577808	0.594852	0.434234	0.74785	0.334004	0.320571	0.22235	0.595234	0.487444
Scaffold_12934;HRSCAF=15985	1114	0	0	0	0	0	0	0	0	0	0	0	3.53337	3.69399	2.54218	2.37631	3.87042	2.5833	3.60557	2.91064	4.95402	3.39101	3.34608
Scaffold_12935;HRSCAF=15986	1853	0	0	0	0	0	0	0	0	0	0	0	1.35453	1.40135	1.07573	0.76839	1.36838	1.42271	1.07019	1.33723	1.32702	1.45076	1.25763
Scaffold_12936;HRSCAF=15987	4236	0	0	0	0	0	0	0	0	0.0136447	0	0.00136447	0.0297003	0.0241567	0.041107	0	0	0	0	0	0	0	0.0094964
Scaffold_12937;HRSCAF=15988	1100	0.0498132	0.060606	0	0	0	0	0.0480048	0	0.109408	0	0.0267832	0.611058	0.519139	0.527755	0.669187	0.779558	1.17565	0.280479	0.306822	0.471073	0.401327	0.574205
Scaffold_12938;HRSCAF=15989	8116	0	0	0.000408542	0	0	0	0	0	0	0	4.08542e-05	0.819021	0.858843	1.12352	0.959568	0.62583	0.888472	0.742066	0.958363	0.887781	0.950734	0.88142
Scaffold_12939;HRSCAF=15990	11429	0	0	0	0	0	0	0	0	0	0.00207338	0.000207338	0.412819	0.401937	1.08128	1.0172	0.376834	0.830372	0.893249	1.10799	1.15406	1.12267	0.839841
Scaffold_12940;HRSCAF=15991	1128	0	0	0	0	0	0	0	0	0	0	0	3.08369	3.43159	1.53271	3.10816	2.77889	3.45045	2.47183	2.76002	2.30113	2.68177	2.76002
Scaffold_12941;HRSCAF=15992	4969	0	0	0	0	0	0	0.00343162	0	0	0.00460994	0.000804155	0.777081	0.867571	1.00414	0.912136	0.590432	0.950406	0.771631	1.07739	0.960933	0.890614	0.880233
Scaffold_12942;HRSCAF=15993	1155	0	0.197341	0.0513016	0.171188	0	0	0.0609587	0.0535009	0.0925439	0.0444527	0.0671286	0.812029	0.52395	1.96257	0.451809	0.37817	1.29773	1.15986	0.748417	0.472036	0.760157	0.856673
Scaffold_12943;HRSCAF=15994	1989	0	0	0	0	0	0	0	0	0	0	0	0.534596	0.377829	0.436211	0.548182	0.498138	0.723034	0.640074	0.385255	0.534631	0.472204	0.515015
Scaffold_12944;HRSCAF=15995	2598	0	0	0	0	0	0	0	0	0	0.0103373	0.00103373	2.74624	2.30224	1.5018	3.14662	2.68874	2.73716	3.12253	1.90422	2.83028	2.08166	2.50615
Scaffold_12945;HRSCAF=15996	1244	0	0	0.0233467	0.0228926	0.0882847	0	0	0.0399809	0.0400975	0	0.0214602	5.36732	4.68687	2.77601	4.56572	5.12859	3.65475	3.49339	2.35316	3.2544	3.28831	3.85685
Scaffold_12946;HRSCAF=15997	5886	0.0244369	0.0266322	0.0334344	0.0113356	0.0149762	0.0549233	0.0234563	0.0468586	0.0324185	0.0653544	0.0333826	0.893802	0.806061	1.14518	0.868083	1.04764	0.991607	0.974493	1.05231	0.918706	0.84918	0.954706
Scaffold_12947;HRSCAF=15998	1691	0	0	0	0	0	0	0	0	0	0	0	2.08598	1.95919	0.282013	1.3376	1.0446	1.88426	1.25547	1.0845	1.47107	1.33978	1.37445
Scaffold_12948;HRSCAF=15999	3657	0	0	0	0	0	0	0	0	0	0	0	0	0	0.00152176	0	0	0	0	0	0	0	0.000152176
Scaffold_12949;HRSCAF=16000	1011	0	0	0	0	0	0	0	0	0	0	0	0.585379	0.273169	0.205859	0.724678	0.792591	0.302062	0.475341	0.45476	0.432359	0.228585	0.447478
Scaffold_12950;HRSCAF=16001	2650	0	0	0	0	0	0	0	0	0	0	0	1.21898	0.960371	0.580643	1.19	0.733228	1.52634	1.03831	0.897366	1.19963	1.07891	1.04238
Scaffold_12951;HRSCAF=16002	1355	0	0	0	0	0	0	0	0	0	0	0	1.3884	1.09705	0.0955031	1.29181	1.39488	1.34421	1.00135	1.07511	0.853993	0.521135	1.00634
Scaffold_12952;HRSCAF=16004	1305	0	0	0	0	0	0	0	0	0	0	0	6.33429	5.68528	5.79006	5.31227	5.77975	5.48854	7.84141	6.9604	7.6406	7.02751	6.38601
Scaffold_12953;HRSCAF=16005	6055	0	0.00565388	0	0.00591271	0	0	0	0	0.00392287	0	0.00154895	1.08693	1.09157	1.02776	0.71087	1.25443	0.988891	0.755032	0.810785	0.720856	0.935086	0.938221
Scaffold_12954;HRSCAF=16006	23677	0	0.0043757	0.00088433	0.00237121	0.00170893	0	0	0.00101848	0	0.00236863	0.00127273	0.850576	0.864687	1.08382	0.98158	0.850288	0.80257	0.877707	0.930104	0.945434	0.88633	0.90731
Scaffold_12955;HRSCAF=16007	1236	0	0	0	0	0	0	0	0	0	0	0	0.496575	0.632047	0.41323	0.422201	0.505395	0.862243	0.500164	0.385908	0.991512	0.443464	0.565274
Scaffold_12956;HRSCAF=16008	1132	0	0	0	0	0	0	0	0	0	0	0	0.328226	0.249802	0.136451	0	0.126253	0	0	0.112566	0.0631872	0.0654332	0.108192
Scaffold_12957;HRSCAF=16009	1488	0	0	0	0	0	0	0	0	0	0	0	1.25798	0.471766	0.278923	1.27854	1.92958	0.999983	0.936517	0.819317	0.941099	0.7042	0.96179
Scaffold_12958;HRSCAF=16010	1382	0	0	0	0	0	0	0	0	0	0	0	0.914037	0.858262	0.202179	0.755195	0.514749	1.29427	0.795059	1.1326	1.40088	0.745349	0.861258
Scaffold_12959;HRSCAF=16011	1426	0	0	0	0	0	0	0	0	0	0	0	0.736041	0.772368	0.250348	0.174491	1.31755	0.466553	0.865436	0.677431	0.562903	0.677334	0.650046
Scaffold_12960;HRSCAF=16012	1266	0	0	0	0	0	0	0	0	0	0	0	0.637431	0.535373	0.183171	0.652415	0.450292	0.217836	0.26907	0.0448852	0.748298	0.164601	0.390337
Scaffold_12961;HRSCAF=16013	1062	0	0	0	0	0	0	0	0	0	0	0	1.3714	1.25363	0.483496	1.58476	1.5771	1.45392	0.909348	1.19823	0.517861	0.71885	1.10686
Scaffold_12962;HRSCAF=16014	1415	0	0	0	0	0	0	0	0	0	0	0	0.78082	0.706055	0.423811	0.845045	0.695671	0.625437	0.732747	0.377248	0.358342	0.448785	0.599396
Scaffold_12963;HRSCAF=16015	12355	0	0	0.00409515	0	0.00350891	0.00403368	0	0.00908809	0	0.00530642	0.00260323	1.02737	0.812731	0.986523	0.750058	0.682104	0.920855	0.786569	0.895751	0.759695	0.853474	0.847513
Scaffold_12964;HRSCAF=16016	3741	0	0	0.00326626	0.0152251	0	0	0	0	0.016085	0	0.00345764	0.988787	0.951178	1.01738	0.682217	1.07442	0.741353	0.938158	0.672487	0.823008	1.03302	0.892201
Scaffold_12965;HRSCAF=16018	2196	0	0	0.0303657	0	0	0	0	0.0552488	0	0	0.00856145	0.836157	1.07274	0.960684	0.589359	0.953553	0.629337	0.699343	0.376383	0.707895	0.603986	0.742944
Scaffold_12966;HRSCAF=16019	1335	0	0	0	0	0	0	0	0	0	0	0	6.26359	6.42622	3.60737	6.99592	6.63142	5.16095	3.82572	4.58028	4.33393	5.01275	5.28381
Scaffold_12967;HRSCAF=16020	7723	0	0	0.000246468	0	0	0	0	0	0	0	2.46468e-05	0.760521	0.848836	1.16271	0.755795	0.633765	0.854397	0.888092	0.998659	0.754722	1.10052	0.875802
Scaffold_12968;HRSCAF=16021	3195	0	0	0.000595767	0	0	0	0.0108461	0	0	0	0.00114419	1.30436	1.27076	1.04793	0.776088	1.10423	0.919247	1.56588	0.732976	0.674607	1.00585	1.04019
Scaffold_12969;HRSCAF=16022	1427	0	0	0	0	0	0	0	0	0	0	0	0.628134	0.746381	0.411566	0.948131	0.707826	0.554667	0.511986	0.569561	0.210524	0.24223	0.553101
Scaffold_12970;HRSCAF=16023	1576	0	0	0	0	0	0	0	0	0	0	0	0.77168	0.567602	0.969991	0.908925	0.664341	0.723681	0.776516	0.976795	1.00857	1.01393	0.838203
Scaffold_12971;HRSCAF=16024	3280	0	0	0.00211539	0	0	0	0	0	0	0.0149308	0.00170462	0.922593	0.716869	1.04264	0.788638	0.728987	0.831298	0.931542	0.891427	1.00556	0.740403	0.859996
Scaffold_12972;HRSCAF=16026	1459	0	0	0	0	0	0	0	0	0	0	0	0.185355	0.4095	0.00386609	0.255817	0	0.146304	0	0	0.142718	0.0297838	0.117334
Scaffold_12973;HRSCAF=16027	1389	0	0	0	0	0	0	0	0	0	0	0	0	0	0	0	0	0	0	0	0	0	0
Scaffold_12974;HRSCAF=16028	1120	0	0	0	0	0	0	0	0	0	0	0	2.51432	3.18595	0.967929	2.08587	1.74204	2.19385	2.20581	2.04021	1.8478	2.07574	2.08595
Scaffold_12975;HRSCAF=16029	5165	0	0	0.000416086	0	0	0	0	0	0	0	4.16086e-05	0.762618	0.853181	1.03874	0.641666	0.817061	0.678138	0.977068	0.835474	0.98171	0.867142	0.84528
Scaffold_12976;HRSCAF=16030	14097	0	0	0.000849361	0	0.00389539	0	0.00140469	0	0	0.00168097	0.000783042	0.89352	0.844207	1.048	0.763277	0.891369	0.942016	0.886426	1.11047	1.02889	1.00344	0.941161
Scaffold_12977;HRSCAF=16032	7383	0	0	0.00103959	0	0	0	0	0	0	0	0.000103959	0.81317	0.707599	1.0282	0.779366	0.973547	0.914213	0.953223	0.869724	1.13675	0.939717	0.911551
Scaffold_12978;HRSCAF=16033	1882	0	0	0	0	0	0	0	0	0	0	0	0.399638	0.449005	0.303901	0.513241	0.505128	0.408149	0.274853	0.416307	0.290536	0.268679	0.382944
Scaffold_12979;HRSCAF=16034	1464	0	0	0	0	0	0	0	0	0	0	0	2.7106	4.44252	3.1388	4.40721	2.23104	4.1283	4.66142	4.32958	4.91619	5.1512	4.01169
Scaffold_12980;HRSCAF=16035	3288	0	0	0	0	0	0	0	0	0	0	0	0.577411	0.487571	0.445674	0.315319	0.42783	0.353982	0.509288	0.469243	0.473759	0.455957	0.451603
Scaffold_12981;HRSCAF=16036	1878	0	0	0	0	0	0	0	0	0	0	0	0	0	0	0	0	0	0	0	0	0	0
Scaffold_12982;HRSCAF=16037	11771	0.0103076	0	0.00219611	0	0.00994408	0	0.00728982	0.00403326	0	0.00254998	0.00363209	0.833542	0.862308	0.995445	0.984272	0.819217	0.783479	0.939011	0.774302	0.830875	0.835324	0.865778
Scaffold_12983;HRSCAF=16039	1815	0	0	0	0	0	0	0	0	0	0	0	7.95827	9.76686	6.85752	7.04698	6.29061	7.09938	7.59954	9.70462	9.85931	8.39003	8.05731
Scaffold_12984;HRSCAF=16041	2396	0	0	0	0	0	0	0	0	0	0	0	1.55366	1.2996	0.89342	1.15461	1.34981	1.5763	1.8195	1.59691	1.21336	1.38331	1.38405
Scaffold_12985;HRSCAF=16042	1672	0	0	0	0	0	0	0	0	0	0	0	7.03041	6.33394	4.97071	5.65923	7.50764	8.30857	6.00019	6.96197	6.57477	6.34087	6.56883
Scaffold_12986;HRSCAF=16043	11277	0	0.00599162	0	0	0.0018581	0	0	0	0	0	0.000784972	0.702433	0.670988	1.09933	0.663628	0.873616	0.92847	0.968246	0.883043	0.959174	1.14849	0.889742
Scaffold_12987;HRSCAF=16044	1076	0	0	0	0	0	0	0	0	0	0	0	2.96536	3.96659	1.94446	2.95325	3.48327	3.46226	3.55062	2.06283	1.82587	2.46901	2.86835
Scaffold_12988;HRSCAF=16045	1811	0	0	0	0	0	0	0	0	0	0	0	0.872379	0.72786	0.292428	0.918835	1.26267	1.19846	0.596589	0.776829	0.553825	0.708938	0.790881
Scaffold_12989;HRSCAF=16046	1800	0	0	0.00286545	0	0	0	0	0	0	0	0.000286545	1.24069	1.18098	0.467491	1.24988	1.43365	0.934853	0.866581	0.523283	0.362055	0.671023	0.893049
Scaffold_12990;HRSCAF=16047	3211	0	0	0	0	0.011026	0	0	0	0	0	0.0011026	0.820362	1.18836	0.92567	0.847022	0.516607	1.01705	0.942988	0.713236	0.627685	0.68711	0.828609
Scaffold_12991;HRSCAF=16048	1129	0	0	0	0	0	0	0	0	0	0	0	3.16844	3.85152	2.56696	3.58293	1.64993	3.85312	2.80184	0.637535	0.527958	0.513485	2.31537
Scaffold_12992;HRSCAF=16049	1345	0	0	0.00273914	0	0	0	0	0	0	0	0.000273914	1.44301	0.639726	0.133901	1.22434	1.02916	0.844495	1.07361	1.01269	0.610986	0.679943	0.869186
Scaffold_12993;HRSCAF=16050	21093	0.00672634	0	0.00127503	0	0.00500125	0.00441449	0	0	0.0038663	0	0.00212834	0.825727	0.829043	1.08897	0.994021	0.856853	0.845562	0.925364	1.15875	1.09931	1.03616	0.965976
Scaffold_12994;HRSCAF=16051	11618	0.00606387	0	0.000745198	0	0.0022389	0.00733738	0	0	0.00517939	0.0101983	0.0031763	0.820232	0.915808	1.09225	0.787822	0.834567	0.745383	0.828469	0.904108	0.962898	0.806627	0.869816
Scaffold_12995;HRSCAF=16052	6260	0	0	0.000470817	0	0.00773331	0	0	0	0	0.00479486	0.0012999	0.872269	0.81116	1.00146	0.499338	0.842163	0.848237	0.805609	0.911591	0.949896	1.00907	0.855079
Scaffold_12996;HRSCAF=16053	3452	0	0	0.000515838	0	0	0	0	0	0	0	5.15838e-05	0.840632	0.918931	1.06995	0.629708	0.81501	0.834562	0.88114	0.917346	0.997355	0.984458	0.888909
Scaffold_12997;HRSCAF=16054	1137	0	0	0	0	0	0	0	0	0	0	0	0.751809	0.701596	0.130934	0.808502	0.444887	1.1141	0.531609	0.97835	0.967404	0.669695	0.709889
Scaffold_12998;HRSCAF=16055	1081	0	0	0	0	0	0	0	0	0	0	0	1.88715	1.33644	2.67428	3.83792	2.17627	1.75988	2.33527	3.02338	3.50397	3.50824	2.60428
Scaffold_12999;HRSCAF=16056	7812	0	0	0	0	0	0	0	0	0	0	0	0.919525	0.974097	1.09738	1.02389	1.18094	0.837083	0.832312	1.06002	0.965668	1.17218	1.00631
Scaffold_13000;HRSCAF=16057	1191	0	0	0	0	0	0	0	0	0	0	0	0	0	0	0	0	0	0	0	0	0	0
Scaffold_13001;HRSCAF=16058	13623	0.00524323	0	0.00201024	0	0.00175027	0.00245487	0.00327053	0	0	0.00301506	0.00177442	1.15385	1.15167	1.10316	0.944199	1.23369	1.09534	1.0167	0.852067	0.705669	0.825433	1.00818
Scaffold_13002;HRSCAF=16059	11897	0	0	0.000769016	0	0	0	0.00129457	0.00215362	0	0.00239018	0.000660739	0.777637	0.733407	1.07315	0.986484	0.736843	0.849045	0.805859	1.09842	1.03157	0.986194	0.907861
Scaffold_13003;HRSCAF=16060	1256	0	0	0	0	0	0	0	0	0	0	0	0.0159145	0	0	0	0	0.0930388	0.0420059	0	0.0455591	0	0.0196518
Scaffold_13004;HRSCAF=16061	1512	0	0	0	0	0	0	0	0	0	0	0	0.448441	0.25106	0.456278	0.657122	0.208164	0.479175	0.624295	0.125275	0.599219	0.423259	0.427229
Scaffold_13005;HRSCAF=16062	1370	0	0	0	0	0	0	0	0	0	0	0	0.908597	0.643312	0.0953948	0.837487	1.11119	0.636883	0.709933	0.610855	1.28437	1.13971	0.797773
Scaffold_13006;HRSCAF=16063	1759	0	0	0	0	0	0	0	0	0	0	0	0.467023	0.253962	0.538185	0.486261	0.856322	0.240047	0.359928	0.262355	0.260248	0.209986	0.393432
Scaffold_13007;HRSCAF=16064	3120	0	0	0.000846254	0	0	0	0	0	0	0	8.46254e-05	0.630733	0.594583	0.690912	0.583736	0.919749	0.44795	0.624938	0.634143	0.487551	0.471645	0.608594
Scaffold_13008;HRSCAF=16066	1143	0	0	0.00204137	0.061221	0.0183322	0	0	0	0.0526458	0.030407	0.0164647	0.628189	0.612237	0.765001	0.624359	1.17873	0.4921	0.475635	0.128054	0.652213	0.297232	0.585375
Scaffold_13009;HRSCAF=16067	3236	0	0	0.00370009	0	0	0	0	0	0	0	0.000370009	0.581236	0.665753	0.494062	0.37218	0.728478	0.629303	0.373218	0.493812	0.283911	0.273758	0.489571
Scaffold_13010;HRSCAF=16068	1535	0	0	0	0	0	0	0	0	0	0	0	0.939874	0.858016	0.421815	1.08292	0.448796	1.01707	0.55666	0.784136	0.333434	0.44201	0.688473
Scaffold_13011;HRSCAF=16069	2401	0	0	0.00202032	0	0	0	0	0	0	0	0.000202032	0.95559	1.25061	0.976481	0.683693	1.22995	0.798837	0.620525	0.631121	0.803691	0.976088	0.892659
Scaffold_13012;HRSCAF=16070	3912	0	0	0.000596445	0	0	0	0	0	0	0	5.96445e-05	0.868624	0.953196	1.0248	0.845862	0.898558	0.936366	0.973085	0.924363	0.893489	0.880312	0.919866
Scaffold_13013;HRSCAF=16071	1141	0	0	0	0	0	0	0	0	0	0	0	0.82646	1.01833	0.150293	0.431608	0.672732	0.542121	0.703647	0.7576	0.689576	0.587716	0.638008
Scaffold_13014;HRSCAF=16072	1746	0.0308225	0.0392145	0.0094249	0	0.0190361	0	0	0	0.0308363	0.0140244	0.0143359	0.546146	0.947791	1.01867	0.635362	0.91972	0.805815	0.708793	0.56215	0.619962	0.716665	0.748107
Scaffold_13015;HRSCAF=16073	3074	0	0	0.000898864	0	0	0	0	0	0	0	8.98864e-05	0.977154	0.843297	1.10337	0.707143	0.518734	0.457188	0.837261	0.90131	0.929712	1.13314	0.840831
Scaffold_13016;HRSCAF=16074	1001	0	0	0	0	0	0	0	0	0	0	0	0.66014	0.823298	0.204746	1.44485	1.3668	1.07712	0.576337	0.934089	0.736794	0.880064	0.870424
Scaffold_13017;HRSCAF=16075	1098	0	0	0	0	0	0	0	0	0	0	0	2.33874	2.46615	1.84362	2.71467	2.49796	3.05233	2.89974	2.70996	3.26877	2.75235	2.65443
Scaffold_13018;HRSCAF=16076	1039	0	0	0	0	0	0	0	0	0	0	0	0.822717	0.702114	0.520253	0.500589	0.323021	1.45012	0.978049	0.553545	0.67619	0.948634	0.747523
Scaffold_13019;HRSCAF=16077	5008	0	0	0	0	0	0	0	0	0	0	0	0.0072783	0	0.00833176	0	0	0	0.0167187	0	0	0	0.00323288
Scaffold_13020;HRSCAF=16078	1137	0	0	0	0	0	0	0	0	0	0	0	0.456738	0.530309	0.32574	0.420969	1.42646	0.750952	0.620379	0.916256	0.521447	0.528113	0.649736
Scaffold_13021;HRSCAF=16080	1312	0.0231194	0	0	0	0	0	0	0	0	0	0.00231194	14.31	13.3226	2.28453	11.2382	8.75741	13.5632	8.8591	8.21998	10.8612	9.03975	10.0456
Scaffold_13022;HRSCAF=16081	1543	0	0	0	0	0	0	0	0	0	0	0	2.77045	2.02232	1.12852	2.90827	2.60075	2.87787	2.57561	2.77767	2.30957	1.93425	2.39053
Scaffold_13023;HRSCAF=16083	1573	0	0	0	0	0	0	0	0	0	0	0	0.526479	0.61555	0.17502	0.728308	0.921846	0.636905	0.611753	0.420364	0.343567	0.637266	0.561706
Scaffold_13024;HRSCAF=16084	14844	0	0	0.000322648	0	0.0014116	0	0	0	0	0	0.000173425	0.702359	0.72004	1.12542	1.03125	0.801291	0.770963	0.984067	1.13869	1.12413	1.09752	0.949573
Scaffold_13025;HRSCAF=16085	1478	0	0	0	0	0	0	0	0	0	0	0	1.16652	1.03553	0.461833	0.876832	1.42765	1.44107	1.15859	0.852823	1.4411	1.07514	1.09371
Scaffold_13026;HRSCAF=16086	1218	0	0	0	0	0	0	0	0	0	0	0	1.77239	2.23492	0.225185	1.42151	1.76932	2.10047	1.51514	0.97125	1.21888	1.23978	1.44688
Scaffold_13027;HRSCAF=16087	1436	0	0	0	0	0	0	0	0	0	0	0	2.56858	2.07263	1.28074	1.90724	2.86947	2.7451	1.62377	2.29514	2.14849	2.11895	2.16301
Scaffold_13028;HRSCAF=16088	1821	0	0	0	0	0	0	0	0	0	0	0	1.50273	1.80059	0.318632	1.02576	0.860675	0.617759	1.18474	0.78391	0.69219	0.938795	0.972578
Scaffold_13029;HRSCAF=16089	1382	0	0.0495431	0	0	0	0	0.0119404	0	0	0.0342933	0.00957768	1.47726	1.08994	0.339983	1.46663	1.70228	1.19844	0.965193	0.622995	0.510667	0.603855	0.997724
Scaffold_13030;HRSCAF=16090	1449	0	0	0	0	0	0	0	0	0	0	0	3.71457	2.92424	1.73635	4.07838	3.39341	3.68715	2.45299	3.22288	3.40828	2.99008	3.16083
Scaffold_13031;HRSCAF=16091	1020	0	0	0	0	0	0	0	0	0	0	0	2.60251	1.67957	2.70656	2.81045	2.71103	3.31017	4.10876	3.36288	3.92858	4.47327	3.16938
Scaffold_13032;HRSCAF=16092	3838	0	0	0	0	0	0	0	0	0	0	0	0.766404	0.768028	1.08665	0.640212	0.817141	0.653196	0.922815	1.16113	1.00141	1.20633	0.902332
Scaffold_13033;HRSCAF=16093	8795	0	0	0	0	0	0	0	0	0	0	0	0.641041	0.747376	1.07038	1.01732	0.84427	0.852122	0.895125	0.843846	1.05654	0.962003	0.893002
Scaffold_13034;HRSCAF=16096	1167	0	0	0	0	0	0	0	0	0	0	0	0.173968	0.40825	0.482587	0.635208	0.601325	0.853144	0.406885	0.717112	0.873072	0.79127	0.594282
Scaffold_13035;HRSCAF=16097	1492	0.0334465	0.0295872	0.00868359	0	0	0.0351602	0	0.0287896	0	0	0.0135667	1.09016	0.845871	0.983557	0.570963	0.647928	0.643287	1.14618	1.12412	0.806473	0.716213	0.857475
Scaffold_13036;HRSCAF=16098	1003	0	0	0	0	0	0	0	0	0	0	0	0.171153	0.0932454	0.225653	0.084416	0.294589	0	0	0.145929	0	0.0433247	0.105831
Scaffold_13037;HRSCAF=16099	1653	0	0	0.00416036	0	0	0	0	0	0	0	0.000416036	1.08617	1.00644	0.996878	0.788185	1.22987	0.921846	0.823607	0.719826	0.505795	0.643467	0.872208
Scaffold_13038;HRSCAF=16100	9274	0	0	0.000496569	0	0	0	0	0	0.00461024	0	0.000510681	0.817504	1.02579	1.14465	0.920428	1.01641	0.853471	0.950304	0.970527	0.970775	0.897194	0.956705
Scaffold_13039;HRSCAF=16101	5351	0	0	0.00130814	0	0	0.00502434	0	0	0	0	0.000633248	0.702123	0.893849	1.08407	0.903207	0.997228	0.686595	0.77206	0.909088	1.1671	1.07011	0.918543
Scaffold_13040;HRSCAF=16103	1777	0	0	0	0	0	0	0	0	0	0	0	1.24924	1.59255	0.0376657	1.13576	1.58143	0.930294	1.80077	1.91964	0.97857	0.761406	1.19873
Scaffold_13041;HRSCAF=16104	4514	0	0	0.00110182	0	0.00704296	0.00522963	0	0	0	0	0.00133744	0.898736	0.946244	1.12634	1.01479	1.12913	1.19808	0.908103	0.931168	0.785951	0.90556	0.98441
Scaffold_13042;HRSCAF=16105	3672	0	0	0	0	0	0	0	0	0	0	0	0.871282	0.748813	1.08147	0.585863	0.997959	0.952165	0.859271	0.616658	0.905569	0.996208	0.861526
Scaffold_13043;HRSCAF=16106	1330	0	0	0.00258537	0	0	0	0	0.0283301	0.0386953	0	0.00696108	0.709899	1.41632	0.924134	0.522282	1.44404	0.659551	0.868401	0.857093	0.279658	0.760382	0.844176
Scaffold_13044;HRSCAF=16107	1445	0	0	0	0	0	0	0	0	0	0	0	0.379184	0.181225	0.0209815	0.251121	0.268935	0.0808696	0.0976292	0	0.0781003	0.120289	0.147833
Scaffold_13045;HRSCAF=16108	4827	0	0	0	0	0	0	0	0	0	0	0	0.864493	0.794848	1.07732	0.933241	1.1168	0.876687	0.968262	1.05522	0.960882	0.873029	0.952078
Scaffold_13046;HRSCAF=16109	1824	0	0	0	0	0	0	0	0	0	0	0	3.55253	3.72616	1.31854	3.8604	3.09193	4.05496	3.90678	3.96597	4.24915	3.53405	3.52605
Scaffold_13047;HRSCAF=16110	1217	0	0	0.00171544	0	0	0	0	0	0	0	0.000171544	0.578077	0.216985	0.395805	0.63041	0.060697	0.276539	0.743582	0.050937	0.459743	0.383032	0.379581
Scaffold_13048;HRSCAF=16111	1067	0	0	0	0	0	0	0	0	0	0	0	0	0	0	0	0	0	0	0	0	0	0
Scaffold_13049;HRSCAF=16112	2623	0	0	0	0	0	0	0	0	0	0	0	0.768924	0.841895	1.05792	0.631758	0.838116	0.89161	1.15001	0.890849	1.15077	1.0132	0.923505
Scaffold_13050;HRSCAF=16113	1777	0	0	0	0	0	0	0	0	0	0	0	0.732255	0.641478	1.10307	1.16007	1.032	0.836475	0.90555	0.876966	1.2335	0.706941	0.922831
Scaffold_13051;HRSCAF=16114	1319	0	0	0	0	0	0	0	0	0	0	0	0.877764	1.31551	1.05924	0.586898	0.423676	0.908392	1.20434	0.873379	1.10627	1.00857	0.936404
Scaffold_13052;HRSCAF=16115	2542	0	0	0	0	0	0	0	0	0	0	0	0.698447	0.833229	1.01999	0.36639	0.651935	0.856274	0.85141	1.18139	0.919188	0.904852	0.828311
Scaffold_13053;HRSCAF=16116	3901	0	0	0	0	0	0	0	0	0	0	0	0.757845	0.818523	1.0055	0.455352	0.646695	0.925827	0.757965	0.851929	1.04106	0.952415	0.821311
Scaffold_13054;HRSCAF=16117	2100	0.022831	0	0	0.0240226	0.0261492	0.04153	0	0	0.0211138	0	0.0135647	0.60563	0.575297	0.970319	0.798147	0.837326	0.971951	0.836177	0.77078	0.620664	0.790084	0.777638
Scaffold_13055;HRSCAF=16118	1313	0	0	0	0	0	0	0	0	0	0	0	0.674018	0.583249	1.11774	0.872526	0.269065	0.640798	0.795785	0.832781	0.848625	0.75744	0.739203
Scaffold_13056;HRSCAF=16119	2888	0	0	0.00129694	0	0	0	0	0	0	0	0.000129694	0.771923	0.657586	1.11139	0.833459	0.559927	0.644168	1.21327	1.0005	1.12168	0.953067	0.886697
Scaffold_13057;HRSCAF=16120	1616	0	0	0	0	0	0	0	0	0	0	0	1.30725	1.57963	1.0087	0.747423	1.04041	1.42214	0.709743	0.63721	0.704261	0.713814	0.987058
Scaffold_13058;HRSCAF=16121	1841	0	0	0	0	0	0	0	0	0	0	0	0.798555	0.821188	1.11009	0.810004	0.973441	0.660982	0.984341	0.946561	0.892748	0.906601	0.890451
Scaffold_13059;HRSCAF=16122	1483	0	0	0	0	0	0	0	0	0	0	0	0.987627	0.565357	1.00455	1.47277	0.75148	0.908797	0.888631	0.948643	1.04074	0.752525	0.932112
Scaffold_13060;HRSCAF=16123	1575	0	0	0	0	0.032113	0	0	0	0	0	0.0032113	0.538253	0.704888	0.371915	0.627547	0.756524	0.325468	0.635007	0.320339	0.312855	0.252074	0.484487
Scaffold_13061;HRSCAF=16124	4121	0	0	0	0	0.0117473	0	0	0.017372	0	0	0.00291193	0.846351	0.547077	1.04564	0.39624	0.800383	0.91421	0.87141	0.873304	0.86283	0.743879	0.790132
Scaffold_13062;HRSCAF=16125	1122	0	0	0	0	0	0	0	0	0	0	0	0.352809	0.124544	0.125166	0.117044	0.10591	0	0.147201	0.167285	0.157251	0.169882	0.146709
Scaffold_13063;HRSCAF=16126	2759	0	0	0	0	0	0	0	0	0	0	0	0.173308	0.192223	0.159676	0.261791	0.088469	0.129888	0.109747	0.0830084	0.100244	0.217639	0.151599
Scaffold_13064;HRSCAF=16127	1447	0	0	0.00772301	0	0	0	0	0	0	0	0.000772301	1.02303	0.748992	1.00494	1.20132	0.838982	0.54377	1.16438	1.19835	0.741476	0.831309	0.929655
Scaffold_13065;HRSCAF=16128	1072	0	0	0	0	0	0	0	0	0	0	0	0.506369	0.698975	0.0275539	0.122504	0.549757	0.267433	0.207562	0.350173	0.109723	0.0700168	0.291007
Scaffold_13066;HRSCAF=16129	5067	0	0	0	0	0	0	0.00466792	0	0	0	0.000466792	0.820142	0.664042	1.002	0.834815	0.902904	1.00798	1.00208	0.868964	0.774206	0.799713	0.867685
Scaffold_13067;HRSCAF=16130	2056	0	0	0	0	0	0	0	0	0	0	0	0.0285943	0.0674305	0.0112801	0	0.10466	0	0.0953927	0.0611394	0.0904534	0.0254587	0.0484409
Scaffold_13068;HRSCAF=16131	3057	0	0	0	0	0	0	0	0	0	0	0	0	0	0	0	0	0	0	0	0	0	0
Scaffold_13069;HRSCAF=16132	1296	0	0	0	0	0	0	0	0	0	0	0	0.694348	0.604483	1.026	0.493318	0.240378	0.629968	1.23456	0.827761	1.22402	0.875585	0.785042
Scaffold_13070;HRSCAF=16133	5402	0.0181132	0.00717118	0.0114462	0.00677807	0.00655398	0.0173585	0	0.004185	0.00688874	0.020471	0.00989658	0.940799	0.969327	1.04181	0.968251	0.850478	0.84394	0.916154	0.916442	0.692945	0.87389	0.901404
Scaffold_13071;HRSCAF=16134	1174	0	0	0	0	0	0	0	0	0	0	0	0.0697734	0	0.0468234	0	0	0	0	0	0	0	0.0116597
Scaffold_13072;HRSCAF=16135	2945	0	0	0	0	0	0.00712518	0	0	0	0	0.000712518	0.700956	0.872764	1.0429	0.447681	1.14671	0.893057	1.06516	1.02382	1.01038	0.999338	0.920277
Scaffold_13073;HRSCAF=16136	1538	0.0279928	0	0.00155702	0	0	0	0	0.0303784	0	0	0.00599281	0.729586	0.867072	1.04414	0.88532	0.583653	0.75473	0.730077	0.642655	1.15854	0.819366	0.821514
